# Supplementary material for: Anomalous quantized plateaus in two-dimensional electron gas with gate confinement
Source: Nat Commun. 2023 Mar 30;14:1758. doi: 10.1038/s41467-023-37495-9 (PMC10064851; doi:10.1038/s41467-023-37495-9)
Supplement: Supplementary file 2 — Source Data [file 41467_2023_37495_MOESM2_ESM.xlsx]

## Sheet: Fig. 1b
V_g	R_D
V	Ohm
0	-0.5
-0.0005	-0.51
-0.001	-0.52
-0.0015	-0.53
-0.002	-0.55
-0.0025	-0.57
-0.003	-0.59
-0.0035	-0.62
-0.004	-0.62
-0.0045	-0.63
-0.005	-0.64
-0.0055	-0.65
-0.006	-0.67
-0.0065	-0.7
-0.007	-0.75
-0.0075	-0.81
-0.008	-0.86
-0.0085	-0.92
-0.009	-0.97
-0.0095	-1.01
-0.01	-1.05
-0.0105	-1.07
-0.011	-1.09
-0.0115	-1.1
-0.012	-1.1
-0.0125	-1.1
-0.013	-1.09
-0.0135	-1.08
-0.014	-1.05
-0.0145	-1.03
-0.015	-1.01
-0.0155	-0.99
-0.016	-0.97
-0.0165	-0.95
-0.017	-0.94
-0.0175	-0.92
-0.018	-0.9
-0.0185	-0.88
-0.019	-0.86
-0.0195	-0.83
-0.02	-0.81
-0.0205	-0.8
-0.021	-0.77
-0.0215	-0.74
-0.022	-0.7
-0.0225	-0.65
-0.023	-0.61
-0.0235	-0.57
-0.024	-0.53
-0.0245	-0.49
-0.025	-0.46
-0.0255	-0.44
-0.026	-0.43
-0.0265	-0.44
-0.027	-0.46
-0.0275	-0.5
-0.028	-0.53
-0.0285	-0.58
-0.029	-0.64
-0.0295	-0.69
-0.03	-0.73
-0.0305	-0.77
-0.031	-0.79
-0.0315	-0.8
-0.032	-0.79
-0.0325	-0.78
-0.033	-0.75
-0.0335	-0.72
-0.034	-0.68
-0.0345	-0.64
-0.035	-0.6
-0.0355	-0.57
-0.036	-0.55
-0.0365	-0.54
-0.037	-0.53
-0.0375	-0.55
-0.038	-0.56
-0.0385	-0.59
-0.039	-0.63
-0.0395	-0.67
-0.04	-0.71
-0.0405	-0.76
-0.041	-0.82
-0.0415	-0.88
-0.042	-0.94
-0.0425	-1
-0.043	-1.07
-0.0435	-1.14
-0.044	-1.22
-0.0445	-1.29
-0.045	-1.38
-0.0455	-1.46
-0.046	-1.53
-0.0465	-1.6
-0.047	-1.66
-0.0475	-1.72
-0.048	-1.78
-0.0485	-1.84
-0.049	-1.89
-0.0495	-1.93
-0.05	-1.97
-0.0505	-2
-0.051	-2.02
-0.0515	-2.04
-0.052	-2.04
-0.0525	-2.02
-0.053	-2
-0.0535	-1.97
-0.054	-1.93
-0.0545	-1.9
-0.055	-1.85
-0.0555	-1.81
-0.056	-1.77
-0.0565	-1.75
-0.057	-1.72
-0.0575	-1.69
-0.058	-1.67
-0.0585	-1.63
-0.059	-1.6
-0.0595	-1.57
-0.06	-1.52
-0.0605	-1.48
-0.061	-1.44
-0.0615	-1.4
-0.062	-1.35
-0.0625	-1.3
-0.063	-1.25
-0.0635	-1.2
-0.064	-1.16
-0.0645	-1.14
-0.065	-1.11
-0.0655	-1.1
-0.066	-1.08
-0.0665	-1.08
-0.067	-1.06
-0.0675	-1.04
-0.068	-1.03
-0.0685	-1
-0.069	-0.98
-0.0695	-0.96
-0.07	-0.94
-0.0705	-0.92
-0.071	-0.9
-0.0715	-0.89
-0.072	-0.89
-0.0725	-0.9
-0.073	-0.93
-0.0735	-0.97
-0.074	-1
-0.0745	-1.04
-0.075	-1.07
-0.0755	-1.1
-0.076	-1.11
-0.0765	-1.09
-0.077	-1.06
-0.0775	-1.01
-0.078	-0.95
-0.0785	-0.87
-0.079	-0.79
-0.0795	-0.7
-0.08	-0.62
-0.0805	-0.53
-0.081	-0.45
-0.0815	-0.38
-0.082	-0.33
-0.0825	-0.29
-0.083	-0.25
-0.0835	-0.22
-0.084	-0.2
-0.0845	-0.18
-0.085	-0.17
-0.0855	-0.16
-0.086	-0.15
-0.0865	-0.16
-0.087	-0.16
-0.0875	-0.17
-0.088	-0.18
-0.0885	-0.18
-0.089	-0.2
-0.0895	-0.21
-0.09	-0.23
-0.0905	-0.26
-0.091	-0.27
-0.0915	-0.29
-0.092	-0.29
-0.0925	-0.29
-0.093	-0.28
-0.0935	-0.26
-0.094	-0.23
-0.0945	-0.22
-0.095	-0.21
-0.0955	-0.2
-0.096	-0.21
-0.0965	-0.22
-0.097	-0.23
-0.0975	-0.25
-0.098	-0.27
-0.0985	-0.29
-0.099	-0.29
-0.0995	-0.29
-0.1	-0.28
-0.1005	-0.26
-0.101	-0.26
-0.1015	-0.24
-0.102	-0.23
-0.1025	-0.23
-0.103	-0.23
-0.1035	-0.23
-0.104	-0.24
-0.1045	-0.26
-0.105	-0.26
-0.1055	-0.28
-0.106	-0.3
-0.1065	-0.31
-0.107	-0.32
-0.1075	-0.34
-0.108	-0.34
-0.1085	-0.36
-0.109	-0.37
-0.1095	-0.37
-0.11	-0.38
-0.1105	-0.4
-0.111	-0.41
-0.1115	-0.42
-0.112	-0.45
-0.1125	-0.48
-0.113	-0.51
-0.1135	-0.55
-0.114	-0.59
-0.1145	-0.62
-0.115	-0.64
-0.1155	-0.66
-0.116	-0.66
-0.1165	-0.66
-0.117	-0.64
-0.1175	-0.62
-0.118	-0.58
-0.1185	-0.55
-0.119	-0.52
-0.1195	-0.51
-0.12	-0.51
-0.1205	-0.51
-0.121	-0.53
-0.1215	-0.55
-0.122	-0.57
-0.1225	-0.59
-0.123	-0.62
-0.1235	-0.64
-0.124	-0.66
-0.1245	-0.67
-0.125	-0.69
-0.1255	-0.7
-0.126	-0.7
-0.1265	-0.7
-0.127	-0.71
-0.1275	-0.72
-0.128	-0.72
-0.1285	-0.73
-0.129	-0.73
-0.1295	-0.73
-0.13	-0.74
-0.1305	-0.74
-0.131	-0.74
-0.1315	-0.73
-0.132	-0.73
-0.1325	-0.73
-0.133	-0.73
-0.1335	-0.72
-0.134	-0.71
-0.1345	-0.7
-0.135	-0.7
-0.1355	-0.69
-0.136	-0.67
-0.1365	-0.65
-0.137	-0.62
-0.1375	-0.58
-0.138	-0.54
-0.1385	-0.51
-0.139	-0.48
-0.1395	-0.45
-0.14	-0.42
-0.1405	-0.41
-0.141	-0.4
-0.1415	-0.39
-0.142	-0.39
-0.1425	-0.39
-0.143	-0.4
-0.1435	-0.41
-0.144	-0.43
-0.1445	-0.45
-0.145	-0.48
-0.1455	-0.51
-0.146	-0.54
-0.1465	-0.57
-0.147	-0.61
-0.1475	-0.63
-0.148	-0.64
-0.1485	-0.65
-0.149	-0.65
-0.1495	-0.64
-0.15	-0.63
-0.1505	-0.62
-0.151	-0.59
-0.1515	-0.56
-0.152	-0.53
-0.1525	-0.51
-0.153	-0.48
-0.1535	-0.45
-0.154	-0.44
-0.1545	-0.42
-0.155	-0.42
-0.1555	-0.41
-0.156	-0.4
-0.1565	-0.4
-0.157	-0.39
-0.1575	-0.37
-0.158	-0.36
-0.1585	-0.34
-0.159	-0.32
-0.1595	-0.31
-0.16	-0.29
-0.1605	-0.29
-0.161	-0.29
-0.1615	-0.3
-0.162	-0.33
-0.1625	-0.36
-0.163	-0.4
-0.1635	-0.45
-0.164	-0.51
-0.1645	-0.59
-0.165	-0.67
-0.1655	-0.77
-0.166	-0.86
-0.1665	-0.95
-0.167	-1.03
-0.1675	-1.11
-0.168	-1.17
-0.1685	-1.22
-0.169	-1.25
-0.1695	-1.28
-0.17	-1.3
-0.1705	-1.3
-0.171	-1.3
-0.1715	-1.3
-0.172	-1.3
-0.1725	-1.27
-0.173	-1.25
-0.1735	-1.22
-0.174	-1.17
-0.1745	-1.12
-0.175	-1.07
-0.1755	-1.01
-0.176	-0.96
-0.1765	-0.92
-0.177	-0.88
-0.1775	-0.84
-0.178	-0.81
-0.1785	-0.78
-0.179	-0.75
-0.1795	-0.72
-0.18	-0.68
-0.1805	-0.64
-0.181	-0.61
-0.1815	-0.58
-0.182	-0.56
-0.1825	-0.53
-0.183	-0.52
-0.1835	-0.51
-0.184	-0.51
-0.1845	-0.51
-0.185	-0.51
-0.1855	-0.51
-0.186	-0.49
-0.1865	-0.47
-0.187	-0.44
-0.1875	-0.4
-0.188	-0.36
-0.1885	-0.33
-0.189	-0.31
-0.1895	-0.29
-0.19	-0.29
-0.1905	-0.29
-0.191	-0.29
-0.1915	-0.31
-0.192	-0.34
-0.1925	-0.37
-0.193	-0.4
-0.1935	-0.45
-0.194	-0.51
-0.1945	-0.56
-0.195	-0.62
-0.1955	-0.67
-0.196	-0.72
-0.1965	-0.76
-0.197	-0.81
-0.1975	-0.84
-0.198	-0.89
-0.1985	-0.92
-0.199	-0.94
-0.1995	-0.97
-0.2	-1
-0.2005	-1.04
-0.201	-1.06
-0.2015	-1.08
-0.202	-1.1
-0.2025	-1.11
-0.203	-1.13
-0.2035	-1.15
-0.204	-1.17
-0.2045	-1.19
-0.205	-1.22
-0.2055	-1.25
-0.206	-1.27
-0.2065	-1.29
-0.207	-1.3
-0.2075	-1.3
-0.208	-1.3
-0.2085	-1.3
-0.209	-1.28
-0.2095	-1.27
-0.21	-1.25
-0.2105	-1.22
-0.211	-1.18
-0.2115	-1.14
-0.212	-1.09
-0.2125	-1.04
-0.213	-0.98
-0.2135	-0.91
-0.214	-0.85
-0.2145	-0.78
-0.215	-0.72
-0.2155	-0.66
-0.216	-0.61
-0.2165	-0.57
-0.217	-0.55
-0.2175	-0.54
-0.218	-0.54
-0.2185	-0.55
-0.219	-0.56
-0.2195	-0.59
-0.22	-0.61
-0.2205	-0.62
-0.221	-0.64
-0.2215	-0.66
-0.222	-0.67
-0.2225	-0.7
-0.223	-0.72
-0.2235	-0.75
-0.224	-0.79
-0.2245	-0.83
-0.225	-0.89
-0.2255	-0.94
-0.226	-1
-0.2265	-1.06
-0.227	-1.13
-0.2275	-1.19
-0.228	-1.26
-0.2285	-1.33
-0.229	-1.38
-0.2295	-1.43
-0.23	-1.47
-0.2305	-1.51
-0.231	-1.54
-0.2315	-1.55
-0.232	-1.56
-0.2325	-1.56
-0.233	-1.55
-0.2335	-1.53
-0.234	-1.51
-0.2345	-1.49
-0.235	-1.46
-0.2355	-1.44
-0.236	-1.41
-0.2365	-1.38
-0.237	-1.35
-0.2375	-1.3
-0.238	-1.26
-0.2385	-1.22
-0.239	-1.16
-0.2395	-1.12
-0.24	-1.08
-0.2405	-1.05
-0.241	-1.03
-0.2415	-1
-0.242	-0.99
-0.2425	-0.98
-0.243	-0.97
-0.2435	-0.95
-0.244	-0.94
-0.2445	-0.93
-0.245	-0.93
-0.2455	-0.94
-0.246	-0.95
-0.2465	-0.96
-0.247	-0.97
-0.2475	-0.97
-0.248	-0.97
-0.2485	-0.97
-0.249	-0.95
-0.2495	-0.94
-0.25	-0.92
-0.2505	-0.89
-0.251	-0.87
-0.2515	-0.85
-0.252	-0.83
-0.2525	-0.81
-0.253	-0.79
-0.2535	-0.78
-0.254	-0.76
-0.2545	-0.74
-0.255	-0.72
-0.2555	-0.7
-0.256	-0.67
-0.2565	-0.64
-0.257	-0.6
-0.2575	-0.56
-0.258	-0.51
-0.2585	-0.46
-0.259	-0.4
-0.2595	-0.34
-0.26	-0.29
-0.2605	-0.24
-0.261	-0.21
-0.2615	-0.17
-0.262	-0.15
-0.2625	-0.13
-0.263	-0.12
-0.2635	-0.11
-0.264	-0.1
-0.2645	-0.07
-0.265	-0.06
-0.2655	-0.04
-0.266	-0.01
-0.2665	0.01
-0.267	0.04
-0.2675	0.07
-0.268	0.08
-0.2685	0.1
-0.269	0.11
-0.2695	0.12
-0.27	0.12
-0.2705	0.12
-0.271	0.11
-0.2715	0.09
-0.272	0.06
-0.2725	0.02
-0.273	-0.03
-0.2735	-0.09
-0.274	-0.15
-0.2745	-0.24
-0.275	-0.34
-0.2755	-0.43
-0.276	-0.53
-0.2765	-0.63
-0.277	-0.71
-0.2775	-0.81
-0.278	-0.89
-0.2785	-0.97
-0.279	-1.03
-0.2795	-1.09
-0.28	-1.14
-0.2805	-1.18
-0.281	-1.22
-0.2815	-1.24
-0.282	-1.25
-0.2825	-1.26
-0.283	-1.26
-0.2835	-1.27
-0.284	-1.27
-0.2845	-1.29
-0.285	-1.3
-0.2855	-1.33
-0.286	-1.35
-0.2865	-1.36
-0.287	-1.38
-0.2875	-1.39
-0.288	-1.4
-0.2885	-1.39
-0.289	-1.37
-0.2895	-1.35
-0.29	-1.32
-0.2905	-1.28
-0.291	-1.25
-0.2915	-1.21
-0.292	-1.16
-0.2925	-1.12
-0.293	-1.06
-0.2935	-1.01
-0.294	-0.95
-0.2945	-0.9
-0.295	-0.86
-0.2955	-0.81
-0.296	-0.78
-0.2965	-0.75
-0.297	-0.73
-0.2975	-0.71
-0.298	-0.69
-0.2985	-0.67
-0.299	-0.66
-0.2995	-0.67
-0.3	-0.67
-0.3005	-0.7
-0.301	-0.72
-0.3015	-0.75
-0.302	-0.78
-0.3025	-0.81
-0.303	-0.83
-0.3035	-0.86
-0.304	-0.89
-0.3045	-0.93
-0.305	-0.96
-0.3055	-0.99
-0.306	-1.02
-0.3065	-1.05
-0.307	-1.07
-0.3075	-1.1
-0.308	-1.12
-0.3085	-1.14
-0.309	-1.16
-0.3095	-1.18
-0.31	-1.2
-0.3105	-1.22
-0.311	-1.24
-0.3115	-1.26
-0.312	-1.27
-0.3125	-1.28
-0.313	-1.29
-0.3135	-1.28
-0.314	-1.27
-0.3145	-1.25
-0.315	-1.22
-0.3155	-1.2
-0.316	-1.18
-0.3165	-1.16
-0.317	-1.16
-0.3175	-1.16
-0.318	-1.16
-0.3185	-1.16
-0.319	-1.16
-0.3195	-1.16
-0.32	-1.17
-0.3205	-1.18
-0.321	-1.19
-0.3215	-1.19
-0.322	-1.19
-0.3225	-1.18
-0.323	-1.16
-0.3235	-1.13
-0.324	-1.1
-0.3245	-1.06
-0.325	-1.02
-0.3255	-0.97
-0.326	-0.92
-0.3265	-0.86
-0.327	-0.8
-0.3275	-0.75
-0.328	-0.69
-0.3285	-0.63
-0.329	-0.59
-0.3295	-0.54
-0.33	-0.5
-0.3305	-0.47
-0.331	-0.42
-0.3315	-0.39
-0.332	-0.34
-0.3325	-0.3
-0.333	-0.25
-0.3335	-0.2
-0.334	-0.14
-0.3345	-0.09
-0.335	-0.04
-0.3355	0.01
-0.336	0.07
-0.3365	0.1
-0.337	0.12
-0.3375	0.13
-0.338	0.14
-0.3385	0.14
-0.339	0.14
-0.3395	0.13
-0.34	0.12
-0.3405	0.1
-0.341	0.07
-0.3415	0.02
-0.342	-0.04
-0.3425	-0.1
-0.343	-0.15
-0.3435	-0.22
-0.344	-0.29
-0.3445	-0.36
-0.345	-0.42
-0.3455	-0.48
-0.346	-0.53
-0.3465	-0.59
-0.347	-0.63
-0.3475	-0.67
-0.348	-0.7
-0.3485	-0.73
-0.349	-0.76
-0.3495	-0.78
-0.35	-0.81
-0.3505	-0.83
-0.351	-0.83
-0.3515	-0.83
-0.352	-0.82
-0.3525	-0.8
-0.353	-0.78
-0.3535	-0.74
-0.354	-0.7
-0.3545	-0.66
-0.355	-0.62
-0.3555	-0.59
-0.356	-0.55
-0.3565	-0.51
-0.357	-0.49
-0.3575	-0.47
-0.358	-0.45
-0.3585	-0.44
-0.359	-0.42
-0.3595	-0.42
-0.36	-0.4
-0.3605	-0.38
-0.361	-0.37
-0.3615	-0.35
-0.362	-0.34
-0.3625	-0.31
-0.363	-0.3
-0.3635	-0.29
-0.364	-0.29
-0.3645	-0.3
-0.365	-0.32
-0.3655	-0.35
-0.366	-0.4
-0.3665	-0.44
-0.367	-0.51
-0.3675	-0.56
-0.368	-0.62
-0.3685	-0.69
-0.369	-0.75
-0.3695	-0.81
-0.37	-0.86
-0.3705	-0.89
-0.371	-0.92
-0.3715	-0.94
-0.372	-0.95
-0.3725	-0.95
-0.373	-0.94
-0.3735	-0.93
-0.374	-0.92
-0.3745	-0.9
-0.375	-0.89
-0.3755	-0.87
-0.376	-0.85
-0.3765	-0.83
-0.377	-0.8
-0.3775	-0.77
-0.378	-0.74
-0.3785	-0.71
-0.379	-0.68
-0.3795	-0.66
-0.38	-0.63
-0.3805	-0.61
-0.381	-0.59
-0.3815	-0.59
-0.382	-0.59
-0.3825	-0.6
-0.383	-0.62
-0.3835	-0.64
-0.384	-0.66
-0.3845	-0.69
-0.385	-0.72
-0.3855	-0.75
-0.386	-0.78
-0.3865	-0.82
-0.387	-0.85
-0.3875	-0.88
-0.388	-0.89
-0.3885	-0.91
-0.389	-0.93
-0.3895	-0.94
-0.39	-0.96
-0.3905	-0.97
-0.391	-0.98
-0.3915	-0.98
-0.392	-0.98
-0.3925	-0.97
-0.393	-0.95
-0.3935	-0.94
-0.394	-0.92
-0.3945	-0.88
-0.395	-0.84
-0.3955	-0.81
-0.396	-0.77
-0.3965	-0.74
-0.397	-0.71
-0.3975	-0.7
-0.398	-0.68
-0.3985	-0.68
-0.399	-0.68
-0.3995	-0.68
-0.4	-0.68
-0.4005	-0.69
-0.401	-0.7
-0.4015	-0.72
-0.402	-0.75
-0.4025	-0.78
-0.403	-0.81
-0.4035	-0.83
-0.404	-0.85
-0.4045	-0.86
-0.405	-0.87
-0.4055	-0.88
-0.406	-0.88
-0.4065	-0.89
-0.407	-0.9
-0.4075	-0.92
-0.408	-0.93
-0.4085	-0.94
-0.409	-0.94
-0.4095	-0.93
-0.41	-0.92
-0.4105	-0.89
-0.411	-0.85
-0.4115	-0.8
-0.412	-0.73
-0.4125	-0.66
-0.413	-0.57
-0.4135	-0.48
-0.414	-0.4
-0.4145	-0.32
-0.415	-0.25
-0.4155	-0.19
-0.416	-0.15
-0.4165	-0.13
-0.417	-0.13
-0.4175	-0.15
-0.418	-0.17
-0.4185	-0.2
-0.419	-0.23
-0.4195	-0.27
-0.42	-0.31
-0.4205	-0.34
-0.421	-0.39
-0.4215	-0.42
-0.422	-0.48
-0.4225	-0.52
-0.423	-0.58
-0.4235	-0.63
-0.424	-0.67
-0.4245	-0.71
-0.425	-0.75
-0.4255	-0.78
-0.426	-0.8
-0.4265	-0.82
-0.427	-0.84
-0.4275	-0.87
-0.428	-0.89
-0.4285	-0.91
-0.429	-0.92
-0.4295	-0.92
-0.43	-0.91
-0.4305	-0.89
-0.431	-0.88
-0.4315	-0.86
-0.432	-0.84
-0.4325	-0.83
-0.433	-0.81
-0.4335	-0.8
-0.434	-0.78
-0.4345	-0.77
-0.435	-0.75
-0.4355	-0.74
-0.436	-0.73
-0.4365	-0.73
-0.437	-0.73
-0.4375	-0.75
-0.438	-0.76
-0.4385	-0.78
-0.439	-0.81
-0.4395	-0.83
-0.44	-0.85
-0.4405	-0.86
-0.441	-0.86
-0.4415	-0.84
-0.442	-0.82
-0.4425	-0.79
-0.443	-0.76
-0.4435	-0.72
-0.444	-0.68
-0.4445	-0.65
-0.445	-0.62
-0.4455	-0.58
-0.446	-0.53
-0.4465	-0.5
-0.447	-0.47
-0.4475	-0.44
-0.448	-0.41
-0.4485	-0.39
-0.449	-0.38
-0.4495	-0.37
-0.45	-0.37
-0.4505	-0.38
-0.451	-0.4
-0.4515	-0.4
-0.452	-0.42
-0.4525	-0.42
-0.453	-0.44
-0.4535	-0.45
-0.454	-0.48
-0.4545	-0.5
-0.455	-0.51
-0.4555	-0.53
-0.456	-0.55
-0.4565	-0.57
-0.457	-0.58
-0.4575	-0.59
-0.458	-0.59
-0.4585	-0.58
-0.459	-0.57
-0.4595	-0.56
-0.46	-0.56
-0.4605	-0.56
-0.461	-0.58
-0.4615	-0.59
-0.462	-0.62
-0.4625	-0.65
-0.463	-0.7
-0.4635	-0.74
-0.464	-0.78
-0.4645	-0.83
-0.465	-0.88
-0.4655	-0.92
-0.466	-0.95
-0.4665	-0.98
-0.467	-1.01
-0.4675	-1.03
-0.468	-1.05
-0.4685	-1.08
-0.469	-1.1
-0.4695	-1.11
-0.47	-1.12
-0.4705	-1.13
-0.471	-1.14
-0.4715	-1.15
-0.472	-1.16
-0.4725	-1.18
-0.473	-1.19
-0.4735	-1.19
-0.474	-1.18
-0.4745	-1.16
-0.475	-1.15
-0.4755	-1.14
-0.476	-1.11
-0.4765	-1.08
-0.477	-1.05
-0.4775	-1.03
-0.478	-0.99
-0.4785	-0.95
-0.479	-0.91
-0.4795	-0.86
-0.48	-0.83
-0.4805	-0.79
-0.481	-0.77
-0.4815	-0.75
-0.482	-0.74
-0.4825	-0.73
-0.483	-0.73
-0.4835	-0.72
-0.484	-0.71
-0.4845	-0.71
-0.485	-0.7
-0.4855	-0.7
-0.486	-0.71
-0.4865	-0.72
-0.487	-0.74
-0.4875	-0.76
-0.488	-0.79
-0.4885	-0.82
-0.489	-0.84
-0.4895	-0.87
-0.49	-0.89
-0.4905	-0.9
-0.491	-0.91
-0.4915	-0.92
-0.492	-0.92
-0.4925	-0.92
-0.493	-0.93
-0.4935	-0.93
-0.494	-0.93
-0.4945	-0.95
-0.495	-0.97
-0.4955	-1.01
-0.496	-1.05
-0.4965	-1.09
-0.497	-1.13
-0.4975	-1.15
-0.498	-1.16
-0.4985	-1.16
-0.499	-1.14
-0.4995	-1.11
-0.5	-1.05
-0.5005	-1
-0.501	-0.94
-0.5015	-0.89
-0.502	-0.83
-0.5025	-0.78
-0.503	-0.73
-0.5035	-0.7
-0.504	-0.66
-0.5045	-0.63
-0.505	-0.6
-0.5055	-0.58
-0.506	-0.56
-0.5065	-0.55
-0.507	-0.54
-0.5075	-0.54
-0.508	-0.55
-0.5085	-0.55
-0.509	-0.56
-0.5095	-0.58
-0.51	-0.59
-0.5105	-0.6
-0.511	-0.61
-0.5115	-0.62
-0.512	-0.62
-0.5125	-0.63
-0.513	-0.65
-0.5135	-0.67
-0.514	-0.71
-0.5145	-0.75
-0.515	-0.8
-0.5155	-0.84
-0.516	-0.88
-0.5165	-0.91
-0.517	-0.93
-0.5175	-0.94
-0.518	-0.96
-0.5185	-0.97
-0.519	-0.97
-0.5195	-0.96
-0.52	-0.94
-0.5205	-0.92
-0.521	-0.9
-0.5215	-0.88
-0.522	-0.85
-0.5225	-0.81
-0.523	-0.78
-0.5235	-0.74
-0.524	-0.7
-0.5245	-0.67
-0.525	-0.63
-0.5255	-0.61
-0.526	-0.59
-0.5265	-0.59
-0.527	-0.58
-0.5275	-0.57
-0.528	-0.58
-0.5285	-0.58
-0.529	-0.58
-0.5295	-0.59
-0.53	-0.59
-0.5305	-0.59
-0.531	-0.59
-0.5315	-0.59
-0.532	-0.6
-0.5325	-0.61
-0.533	-0.62
-0.5335	-0.62
-0.534	-0.63
-0.5345	-0.64
-0.535	-0.64
-0.5355	-0.65
-0.536	-0.66
-0.5365	-0.68
-0.537	-0.7
-0.5375	-0.74
-0.538	-0.78
-0.5385	-0.82
-0.539	-0.86
-0.5395	-0.89
-0.54	-0.92
-0.5405	-0.93
-0.541	-0.93
-0.5415	-0.93
-0.542	-0.92
-0.5425	-0.91
-0.543	-0.89
-0.5435	-0.89
-0.544	-0.88
-0.5445	-0.86
-0.545	-0.84
-0.5455	-0.82
-0.546	-0.8
-0.5465	-0.78
-0.547	-0.77
-0.5475	-0.76
-0.548	-0.78
-0.5485	-0.8
-0.549	-0.83
-0.5495	-0.86
-0.55	-0.92
-0.5505	-0.96
-0.551	-1.02
-0.5515	-1.06
-0.552	-1.11
-0.5525	-1.15
-0.553	-1.18
-0.5535	-1.2
-0.554	-1.22
-0.5545	-1.22
-0.555	-1.22
-0.5555	-1.21
-0.556	-1.19
-0.5565	-1.17
-0.557	-1.15
-0.5575	-1.12
-0.558	-1.1
-0.5585	-1.07
-0.559	-1.05
-0.5595	-1.03
-0.56	-1
-0.5605	-0.97
-0.561	-0.94
-0.5615	-0.93
-0.562	-0.92
-0.5625	-0.91
-0.563	-0.92
-0.5635	-0.92
-0.564	-0.94
-0.5645	-0.95
-0.565	-0.97
-0.5655	-0.99
-0.566	-1
-0.5665	-1
-0.567	-0.99
-0.5675	-0.97
-0.568	-0.96
-0.5685	-0.94
-0.569	-0.92
-0.5695	-0.89
-0.57	-0.86
-0.5705	-0.84
-0.571	-0.81
-0.5715	-0.79
-0.572	-0.78
-0.5725	-0.76
-0.573	-0.75
-0.5735	-0.75
-0.574	-0.73
-0.5745	-0.72
-0.575	-0.7
-0.5755	-0.66
-0.576	-0.62
-0.5765	-0.59
-0.577	-0.56
-0.5775	-0.53
-0.578	-0.52
-0.5785	-0.51
-0.579	-0.51
-0.5795	-0.51
-0.58	-0.51
-0.5805	-0.52
-0.581	-0.52
-0.5815	-0.52
-0.582	-0.51
-0.5825	-0.51
-0.583	-0.51
-0.5835	-0.51
-0.584	-0.52
-0.5845	-0.52
-0.585	-0.53
-0.5855	-0.53
-0.586	-0.53
-0.5865	-0.54
-0.587	-0.55
-0.5875	-0.56
-0.588	-0.56
-0.5885	-0.57
-0.589	-0.58
-0.5895	-0.59
-0.59	-0.59
-0.5905	-0.61
-0.591	-0.62
-0.5915	-0.62
-0.592	-0.62
-0.5925	-0.62
-0.593	-0.62
-0.5935	-0.61
-0.594	-0.59
-0.5945	-0.59
-0.595	-0.58
-0.5955	-0.57
-0.596	-0.57
-0.5965	-0.56
-0.597	-0.56
-0.5975	-0.55
-0.598	-0.54
-0.5985	-0.54
-0.599	-0.55
-0.5995	-0.56
-0.6	-0.56
-0.6005	-0.57
-0.601	-0.58
-0.6015	-0.58
-0.602	-0.58
-0.6025	-0.57
-0.603	-0.57
-0.6035	-0.58
-0.604	-0.58
-0.6045	-0.58
-0.605	-0.58
-0.6055	-0.58
-0.606	-0.59
-0.6065	-0.59
-0.607	-0.59
-0.6075	-0.59
-0.608	-0.59
-0.6085	-0.59
-0.609	-0.59
-0.6095	-0.59
-0.61	-0.59
-0.6105	-0.59
-0.611	-0.59
-0.6115	-0.6
-0.612	-0.62
-0.6125	-0.64
-0.613	-0.67
-0.6135	-0.7
-0.614	-0.73
-0.6145	-0.75
-0.615	-0.78
-0.6155	-0.79
-0.616	-0.81
-0.6165	-0.82
-0.617	-0.84
-0.6175	-0.86
-0.618	-0.87
-0.6185	-0.89
-0.619	-0.9
-0.6195	-0.92
-0.62	-0.93
-0.6205	-0.94
-0.621	-0.94
-0.6215	-0.94
-0.622	-0.94
-0.6225	-0.93
-0.623	-0.91
-0.6235	-0.89
-0.624	-0.87
-0.6245	-0.85
-0.625	-0.83
-0.6255	-0.83
-0.626	-0.82
-0.6265	-0.83
-0.627	-0.83
-0.6275	-0.85
-0.628	-0.86
-0.6285	-0.89
-0.629	-0.92
-0.6295	-0.94
-0.63	-0.98
-0.6305	-1.02
-0.631	-1.05
-0.6315	-1.09
-0.632	-1.12
-0.6325	-1.14
-0.633	-1.15
-0.6335	-1.16
-0.634	-1.14
-0.6345	-1.13
-0.635	-1.1
-0.6355	-1.05
-0.636	-1.01
-0.6365	-0.94
-0.637	-0.89
-0.6375	-0.83
-0.638	-0.78
-0.6385	-0.73
-0.639	-0.7
-0.6395	-0.65
-0.64	-0.62
-0.6405	-0.59
-0.641	-0.55
-0.6415	-0.52
-0.642	-0.48
-0.6425	-0.45
-0.643	-0.42
-0.6435	-0.4
-0.644	-0.37
-0.6445	-0.34
-0.645	-0.33
-0.6455	-0.32
-0.646	-0.32
-0.6465	-0.33
-0.647	-0.35
-0.6475	-0.38
-0.648	-0.41
-0.6485	-0.45
-0.649	-0.5
-0.6495	-0.54
-0.65	-0.59
-0.6505	-0.63
-0.651	-0.67
-0.6515	-0.73
-0.652	-0.78
-0.6525	-0.83
-0.653	-0.89
-0.6535	-0.94
-0.654	-0.97
-0.6545	-1
-0.655	-1.03
-0.6555	-1.03
-0.656	-1.03
-0.6565	-1.01
-0.657	-0.99
-0.6575	-0.97
-0.658	-0.94
-0.6585	-0.92
-0.659	-0.89
-0.6595	-0.86
-0.66	-0.85
-0.6605	-0.83
-0.661	-0.83
-0.6615	-0.83
-0.662	-0.83
-0.6625	-0.83
-0.663	-0.84
-0.6635	-0.86
-0.664	-0.88
-0.6645	-0.9
-0.665	-0.92
-0.6655	-0.93
-0.666	-0.94
-0.6665	-0.94
-0.667	-0.94
-0.6675	-0.94
-0.668	-0.93
-0.6685	-0.92
-0.669	-0.91
-0.6695	-0.89
-0.67	-0.87
-0.6705	-0.85
-0.671	-0.83
-0.6715	-0.81
-0.672	-0.78
-0.6725	-0.75
-0.673	-0.73
-0.6735	-0.7
-0.674	-0.69
-0.6745	-0.69
-0.675	-0.69
-0.6755	-0.7
-0.676	-0.71
-0.6765	-0.71
-0.677	-0.72
-0.6775	-0.73
-0.678	-0.73
-0.6785	-0.74
-0.679	-0.75
-0.6795	-0.76
-0.68	-0.77
-0.6805	-0.79
-0.681	-0.81
-0.6815	-0.83
-0.682	-0.86
-0.6825	-0.89
-0.683	-0.93
-0.6835	-0.97
-0.684	-1
-0.6845	-1.03
-0.685	-1.05
-0.6855	-1.07
-0.686	-1.08
-0.6865	-1.07
-0.687	-1.05
-0.6875	-1.03
-0.688	-1
-0.6885	-0.97
-0.689	-0.95
-0.6895	-0.94
-0.69	-0.92
-0.6905	-0.9
-0.691	-0.89
-0.6915	-0.87
-0.692	-0.85
-0.6925	-0.83
-0.693	-0.79
-0.6935	-0.75
-0.694	-0.7
-0.6945	-0.65
-0.695	-0.6
-0.6955	-0.56
-0.696	-0.52
-0.6965	-0.49
-0.697	-0.47
-0.6975	-0.46
-0.698	-0.46
-0.6985	-0.47
-0.699	-0.48
-0.6995	-0.51
-0.7	-0.53
-0.7005	-0.56
-0.701	-0.59
-0.7015	-0.59
-0.702	-0.59
-0.7025	-0.59
-0.703	-0.56
-0.7035	-0.55
-0.704	-0.53
-0.7045	-0.53
-0.705	-0.53
-0.7055	-0.55
-0.706	-0.57
-0.7065	-0.59
-0.707	-0.62
-0.7075	-0.64
-0.708	-0.66
-0.7085	-0.67
-0.709	-0.7
-0.7095	-0.71
-0.71	-0.73
-0.7105	-0.73
-0.711	-0.74
-0.7115	-0.74
-0.712	-0.73
-0.7125	-0.73
-0.713	-0.72
-0.7135	-0.71
-0.714	-0.7
-0.7145	-0.68
-0.715	-0.66
-0.7155	-0.64
-0.716	-0.62
-0.7165	-0.59
-0.717	-0.56
-0.7175	-0.53
-0.718	-0.51
-0.7185	-0.49
-0.719	-0.48
-0.7195	-0.47
-0.72	-0.46
-0.7205	-0.45
-0.721	-0.45
-0.7215	-0.44
-0.722	-0.43
-0.7225	-0.42
-0.723	-0.42
-0.7235	-0.41
-0.724	-0.4
-0.7245	-0.38
-0.725	-0.36
-0.7255	-0.34
-0.726	-0.34
-0.7265	-0.33
-0.727	-0.33
-0.7275	-0.34
-0.728	-0.34
-0.7285	-0.36
-0.729	-0.37
-0.7295	-0.37
-0.73	-0.37
-0.7305	-0.37
-0.731	-0.37
-0.7315	-0.37
-0.732	-0.37
-0.7325	-0.37
-0.733	-0.37
-0.7335	-0.39
-0.734	-0.42
-0.7345	-0.46
-0.735	-0.51
-0.7355	-0.55
-0.736	-0.59
-0.7365	-0.63
-0.737	-0.66
-0.7375	-0.67
-0.738	-0.68
-0.7385	-0.69
-0.739	-0.7
-0.7395	-0.7
-0.74	-0.72
-0.7405	-0.73
-0.741	-0.75
-0.7415	-0.77
-0.742	-0.79
-0.7425	-0.81
-0.743	-0.81
-0.7435	-0.82
-0.744	-0.82
-0.7445	-0.83
-0.745	-0.83
-0.7455	-0.85
-0.746	-0.86
-0.7465	-0.86
-0.747	-0.88
-0.7475	-0.88
-0.748	-0.88
-0.7485	-0.86
-0.749	-0.84
-0.7495	-0.82
-0.75	-0.79
-0.7505	-0.77
-0.751	-0.75
-0.7515	-0.72
-0.752	-0.7
-0.7525	-0.68
-0.753	-0.66
-0.7535	-0.63
-0.754	-0.59
-0.7545	-0.56
-0.755	-0.53
-0.7555	-0.51
-0.756	-0.48
-0.7565	-0.46
-0.757	-0.45
-0.7575	-0.43
-0.758	-0.42
-0.7585	-0.42
-0.759	-0.42
-0.7595	-0.42
-0.76	-0.42
-0.7605	-0.43
-0.761	-0.45
-0.7615	-0.46
-0.762	-0.49
-0.7625	-0.51
-0.763	-0.53
-0.7635	-0.56
-0.764	-0.58
-0.7645	-0.59
-0.765	-0.61
-0.7655	-0.62
-0.766	-0.64
-0.7665	-0.65
-0.767	-0.67
-0.7675	-0.67
-0.768	-0.68
-0.7685	-0.68
-0.769	-0.67
-0.7695	-0.67
-0.77	-0.67
-0.7705	-0.66
-0.771	-0.66
-0.7715	-0.67
-0.772	-0.68
-0.7725	-0.7
-0.773	-0.71
-0.7735	-0.73
-0.774	-0.74
-0.7745	-0.74
-0.775	-0.74
-0.7755	-0.73
-0.776	-0.72
-0.7765	-0.7
-0.777	-0.68
-0.7775	-0.67
-0.778	-0.64
-0.7785	-0.62
-0.779	-0.6
-0.7795	-0.59
-0.78	-0.56
-0.7805	-0.55
-0.781	-0.54
-0.7815	-0.53
-0.782	-0.54
-0.7825	-0.55
-0.783	-0.56
-0.7835	-0.56
-0.784	-0.55
-0.7845	-0.53
-0.785	-0.52
-0.7855	-0.49
-0.786	-0.46
-0.7865	-0.42
-0.787	-0.38
-0.7875	-0.35
-0.788	-0.32
-0.7885	-0.3
-0.789	-0.29
-0.7895	-0.29
-0.79	-0.3
-0.7905	-0.31
-0.791	-0.33
-0.7915	-0.35
-0.792	-0.37
-0.7925	-0.4
-0.793	-0.42
-0.7935	-0.45
-0.794	-0.49
-0.7945	-0.52
-0.795	-0.55
-0.7955	-0.58
-0.796	-0.6
-0.7965	-0.62
-0.797	-0.64
-0.7975	-0.64
-0.798	-0.65
-0.7985	-0.67
-0.799	-0.67
-0.7995	-0.67
-0.8	-0.68
-0.8005	-0.69
-0.801	-0.69
-0.8015	-0.7
-0.802	-0.7
-0.8025	-0.7
-0.803	-0.7
-0.8035	-0.7
-0.804	-0.7
-0.8045	-0.7
-0.805	-0.7
-0.8055	-0.7
-0.806	-0.71
-0.8065	-0.71
-0.807	-0.72
-0.8075	-0.73
-0.808	-0.73
-0.8085	-0.75
-0.809	-0.76
-0.8095	-0.78
-0.81	-0.81
-0.8105	-0.84
-0.811	-0.87
-0.8115	-0.9
-0.812	-0.94
-0.8125	-0.97
-0.813	-1
-0.8135	-1.03
-0.814	-1.04
-0.8145	-1.06
-0.815	-1.08
-0.8155	-1.09
-0.816	-1.11
-0.8165	-1.12
-0.817	-1.14
-0.8175	-1.15
-0.818	-1.15
-0.8185	-1.14
-0.819	-1.13
-0.8195	-1.11
-0.82	-1.07
-0.8205	-1.03
-0.821	-0.98
-0.8215	-0.94
-0.822	-0.89
-0.8225	-0.85
-0.823	-0.81
-0.8235	-0.77
-0.824	-0.73
-0.8245	-0.7
-0.825	-0.65
-0.8255	-0.62
-0.826	-0.58
-0.8265	-0.55
-0.827	-0.52
-0.8275	-0.5
-0.828	-0.48
-0.8285	-0.45
-0.829	-0.43
-0.8295	-0.4
-0.83	-0.37
-0.8305	-0.34
-0.831	-0.31
-0.8315	-0.29
-0.832	-0.27
-0.8325	-0.26
-0.833	-0.23
-0.8335	-0.22
-0.834	-0.2
-0.8345	-0.18
-0.835	-0.18
-0.8355	-0.17
-0.836	-0.18
-0.8365	-0.19
-0.837	-0.21
-0.8375	-0.23
-0.838	-0.25
-0.8385	-0.27
-0.839	-0.29
-0.8395	-0.31
-0.84	-0.33
-0.8405	-0.33
-0.841	-0.33
-0.8415	-0.33
-0.842	-0.31
-0.8425	-0.31
-0.843	-0.3
-0.8435	-0.29
-0.844	-0.28
-0.8445	-0.27
-0.845	-0.26
-0.8455	-0.26
-0.846	-0.25
-0.8465	-0.23
-0.847	-0.22
-0.8475	-0.21
-0.848	-0.2
-0.8485	-0.2
-0.849	-0.2
-0.8495	-0.2
-0.85	-0.2
-0.8505	-0.21
-0.851	-0.22
-0.8515	-0.24
-0.852	-0.27
-0.8525	-0.29
-0.853	-0.31
-0.8535	-0.31
-0.854	-0.31
-0.8545	-0.3
-0.855	-0.28
-0.8555	-0.26
-0.856	-0.22
-0.8565	-0.19
-0.857	-0.16
-0.8575	-0.13
-0.858	-0.1
-0.8585	-0.07
-0.859	-0.05
-0.8595	-0.01
-0.86	0.01
-0.8605	0.06
-0.861	0.1
-0.8615	0.14
-0.862	0.18
-0.8625	0.23
-0.863	0.26
-0.8635	0.31
-0.864	0.34
-0.8645	0.37
-0.865	0.39
-0.8655	0.4
-0.866	0.41
-0.8665	0.41
-0.867	0.41
-0.8675	0.41
-0.868	0.41
-0.8685	0.41
-0.869	0.4
-0.8695	0.4
-0.87	0.4
-0.8705	0.41
-0.871	0.42
-0.8715	0.44
-0.872	0.45
-0.8725	0.47
-0.873	0.48
-0.8735	0.48
-0.874	0.49
-0.8745	0.5
-0.875	0.5
-0.8755	0.49
-0.876	0.49
-0.8765	0.48
-0.877	0.48
-0.8775	0.47
-0.878	0.46
-0.8785	0.46
-0.879	0.45
-0.8795	0.45
-0.88	0.45
-0.8805	0.45
-0.881	0.45
-0.8815	0.44
-0.882	0.43
-0.8825	0.41
-0.883	0.39
-0.8835	0.36
-0.884	0.32
-0.8845	0.29
-0.885	0.24
-0.8855	0.2
-0.886	0.16
-0.8865	0.12
-0.887	0.1
-0.8875	0.07
-0.888	0.06
-0.8885	0.05
-0.889	0.05
-0.8895	0.05
-0.89	0.05
-0.8905	0.06
-0.891	0.06
-0.8915	0.06
-0.892	0.06
-0.8925	0.05
-0.893	0.04
-0.8935	0.02
-0.894	0
-0.8945	-0.03
-0.895	-0.05
-0.8955	-0.08
-0.896	-0.11
-0.8965	-0.14
-0.897	-0.17
-0.8975	-0.19
-0.898	-0.21
-0.8985	-0.21
-0.899	-0.21
-0.8995	-0.21
-0.9	-0.19
-0.9005	-0.17
-0.901	-0.14
-0.9015	-0.12
-0.902	-0.1
-0.9025	-0.07
-0.903	-0.04
-0.9035	-0.01
-0.904	0.01
-0.9045	0.04
-0.905	0.07
-0.9055	0.1
-0.906	0.13
-0.9065	0.17
-0.907	0.21
-0.9075	0.24
-0.908	0.27
-0.9085	0.29
-0.909	0.3
-0.9095	0.3
-0.91	0.3
-0.9105	0.29
-0.911	0.28
-0.9115	0.26
-0.912	0.26
-0.9125	0.26
-0.913	0.26
-0.9135	0.28
-0.914	0.3
-0.9145	0.34
-0.915	0.39
-0.9155	0.44
-0.916	0.49
-0.9165	0.55
-0.917	0.61
-0.9175	0.66
-0.918	0.7
-0.9185	0.73
-0.919	0.76
-0.9195	0.78
-0.92	0.78
-0.9205	0.78
-0.921	0.79
-0.9215	0.79
-0.922	0.79
-0.9225	0.8
-0.923	0.8
-0.9235	0.8
-0.924	0.79
-0.9245	0.78
-0.925	0.76
-0.9255	0.73
-0.926	0.7
-0.9265	0.67
-0.927	0.63
-0.9275	0.59
-0.928	0.55
-0.9285	0.51
-0.929	0.45
-0.9295	0.41
-0.93	0.35
-0.9305	0.31
-0.931	0.28
-0.9315	0.26
-0.932	0.23
-0.9325	0.23
-0.933	0.23
-0.9335	0.23
-0.934	0.25
-0.9345	0.27
-0.935	0.31
-0.9355	0.36
-0.936	0.4
-0.9365	0.44
-0.937	0.48
-0.9375	0.53
-0.938	0.56
-0.9385	0.59
-0.939	0.61
-0.9395	0.64
-0.94	0.66
-0.9405	0.68
-0.941	0.71
-0.9415	0.73
-0.942	0.75
-0.9425	0.76
-0.943	0.77
-0.9435	0.75
-0.944	0.74
-0.9445	0.71
-0.945	0.67
-0.9455	0.62
-0.946	0.57
-0.9465	0.52
-0.947	0.48
-0.9475	0.43
-0.948	0.38
-0.9485	0.34
-0.949	0.31
-0.9495	0.29
-0.95	0.27
-0.9505	0.26
-0.951	0.25
-0.9515	0.26
-0.952	0.26
-0.9525	0.26
-0.953	0.28
-0.9535	0.28
-0.954	0.29
-0.9545	0.29
-0.955	0.29
-0.9555	0.28
-0.956	0.28
-0.9565	0.28
-0.957	0.27
-0.9575	0.26
-0.958	0.25
-0.9585	0.23
-0.959	0.21
-0.9595	0.19
-0.96	0.18
-0.9605	0.16
-0.961	0.15
-0.9615	0.16
-0.962	0.18
-0.9625	0.21
-0.963	0.24
-0.9635	0.28
-0.964	0.32
-0.9645	0.35
-0.965	0.38
-0.9655	0.41
-0.966	0.42
-0.9665	0.44
-0.967	0.45
-0.9675	0.48
-0.968	0.5
-0.9685	0.51
-0.969	0.53
-0.9695	0.54
-0.97	0.54
-0.9705	0.53
-0.971	0.53
-0.9715	0.51
-0.972	0.49
-0.9725	0.46
-0.973	0.42
-0.9735	0.38
-0.974	0.34
-0.9745	0.3
-0.975	0.26
-0.9755	0.21
-0.976	0.17
-0.9765	0.13
-0.977	0.12
-0.9775	0.11
-0.978	0.12
-0.9785	0.13
-0.979	0.15
-0.9795	0.18
-0.98	0.21
-0.9805	0.24
-0.981	0.27
-0.9815	0.3
-0.982	0.33
-0.9825	0.36
-0.983	0.4
-0.9835	0.42
-0.984	0.45
-0.9845	0.48
-0.985	0.51
-0.9855	0.54
-0.986	0.59
-0.9865	0.63
-0.987	0.67
-0.9875	0.72
-0.988	0.76
-0.9885	0.81
-0.989	0.85
-0.9895	0.89
-0.99	0.92
-0.9905	0.94
-0.991	0.97
-0.9915	0.98
-0.992	0.99
-0.9925	0.99
-0.993	0.97
-0.9935	0.95
-0.994	0.92
-0.9945	0.89
-0.995	0.86
-0.9955	0.82
-0.996	0.77
-0.9965	0.72
-0.997	0.67
-0.9975	0.62
-0.998	0.58
-0.9985	0.55
[truncated: 7,003 more rows]

## Sheet: Fig. 1c
B	R_xy	R_D		B	R_D
T	h/e^2	h/e^2		T	h/e^2
		Vg=-4.5 V			Vg=-1.4V
11.3197	1.00002	1		11.2857	1.00038
11.3198	1.00002	1		11.2858	1.00038
11.3197	1.00002	1		11.2858	1.00038
11.3196	0.99959	1		11.2857	0.99995
11.3194	0.99959	1		11.2858	0.99995
11.3193	0.99959	1		11.2858	0.99995
11.3193	0.99959	1		11.2858	0.99995
11.3192	0.99959	1		11.2858	0.99995
11.3191	1.00002	1		11.2857	0.99995
11.319	1.00002	1		11.2857	0.99995
11.3188	1.00002	1		11.2857	0.99995
11.3187	1.00002	1		11.2857	0.99995
11.3185	1.00002	1		11.2857	1.00038
11.3183	1.00002	1		11.2857	1.00038
11.3181	1.00002	1		11.2858	1.00038
11.3179	1.00002	1		11.2858	1.00038
11.3177	1.00002	1		11.2857	1.00038
11.3175	1.00002	1		11.2858	1.00038
11.3172	1.00002	1		11.2858	1.00038
11.317	1.00002	1		11.2857	1.00038
11.3168	1.00002	1		11.2856	1.00038
11.3165	1.00002	1		11.2854	1.00038
11.3162	1.00002	1		11.2852	0.99995
11.316	1.00002	1		11.285	0.99995
11.3157	1.00002	1		11.2847	0.99995
11.3154	1.00002	1		11.2843	0.99995
11.3152	1.00002	1		11.284	0.99995
11.3149	1.00002	1		11.2837	0.99995
11.3147	1.00002	1		11.2833	1.00038
11.3144	1.00002	1		11.2828	1.00038
11.3141	1.00002	1		11.2825	1.00038
11.3138	1.00002	1		11.282	1.00038
11.3135	1.00002	1		11.2815	0.99995
11.3133	1.00002	1		11.2811	0.99995
11.313	1.00002	1		11.2806	0.99995
11.3127	1.00002	1		11.2801	0.99995
11.3124	1.00002	1		11.2795	0.99995
11.3121	1.00002	1		11.279	0.99995
11.3118	1.00002	1		11.2785	0.99995
11.3115	0.99959	1		11.2779	0.99995
11.3112	0.99959	1		11.2774	0.99995
11.3109	0.99959	1		11.2768	0.99995
11.3106	0.99959	1		11.2762	0.99995
11.3103	0.99959	1		11.2757	0.99995
11.31	0.99959	1		11.2751	0.99995
11.3097	0.99959	1		11.2745	0.99995
11.3094	0.99959	1		11.2739	1.00038
11.3092	0.99959	1		11.2734	1.00038
11.3089	0.99959	1		11.2728	1.00038
11.3085	1.00002	1		11.2722	1.00038
11.3082	1.00002	1		11.2716	1.00038
11.3079	1.00002	1		11.271	1.00038
11.3076	0.99959	1		11.2704	1.00038
11.3073	0.99959	1		11.2697	1.00038
11.307	0.99959	1		11.2691	0.99995
11.3067	0.99959	1		11.2685	0.99995
11.3064	0.99959	1		11.2679	0.99995
11.3062	1.00002	1		11.2673	0.99995
11.3058	1.00002	1		11.2668	0.99995
11.3055	1.00002	1		11.2661	0.99995
11.3052	1.00002	1		11.2655	0.99995
11.3049	1.00002	1		11.2649	0.99995
11.3047	1.00002	1		11.2643	0.99995
11.3043	1.00002	1		11.2637	0.99995
11.304	1.00002	1		11.263	0.99995
11.3037	0.99959	1		11.2624	0.99995
11.3034	0.99959	1		11.2618	0.99995
11.3031	0.99959	1		11.2612	0.99995
11.3028	0.99959	1		11.2605	0.99995
11.3026	0.99959	1		11.26	0.99995
11.3023	0.99959	1		11.2594	0.99995
11.3019	0.99959	1		11.2588	0.99995
11.3016	0.99959	1		11.2582	0.99995
11.3014	0.99959	1		11.2576	0.99995
11.301	0.99959	1		11.257	0.99995
11.3007	0.99959	1		11.2564	1.00038
11.3004	0.99959	1		11.2558	1.00038
11.3001	0.99959	1		11.2551	1.00038
11.2998	0.99959	1		11.2545	1.00038
11.2995	0.99959	1		11.2539	1.00038
11.2992	0.99959	1		11.2532	0.99995
11.299	0.99959	1		11.2526	0.99995
11.2987	0.99959	1		11.252	0.99995
11.2983	1.00002	1		11.2514	0.99995
11.2981	1.00002	1		11.2508	0.99995
11.2978	1.00002	1		11.2502	0.99995
11.2974	1.00002	1		11.2496	0.99952
11.2972	1.00002	1		11.249	0.99952
11.2968	1.00002	1		11.2483	0.99952
11.2965	1.00002	1		11.2477	0.99952
11.2962	1.00002	1		11.2471	0.99952
11.2959	1.00002	1		11.2465	0.99952
11.2957	1.00002	1		11.2458	0.99952
11.2953	1.00002	1		11.2452	0.99952
11.295	1.00002	1		11.2446	0.99952
11.2947	1.00002	1		11.2439	0.99995
11.2944	1.00002	1		11.2433	0.99995
11.2941	1.00002	1		11.2427	0.99995
11.2938	1.00002	1		11.242	0.99995
11.2935	1.00002	1		11.2414	0.99995
11.2932	1.00002	1		11.2408	0.99995
11.2929	1.00002	1		11.2402	0.99995
11.2927	1.00002	1		11.2395	0.99995
11.2923	1.00002	1		11.239	0.99995
11.292	1.00002	1		11.2384	0.99995
11.2917	1.00002	1		11.2377	0.99995
11.2914	1.00002	1		11.2371	0.99995
11.2911	1.00002	1		11.2365	0.99995
11.2908	1.00002	1		11.2358	0.99995
11.2905	1.00002	1		11.2353	0.99995
11.2902	1.00002	1		11.2346	0.99995
11.2898	1.00002	1		11.234	0.99995
11.2896	1.00002	1		11.2334	0.99995
11.2893	0.99959	1		11.2328	0.99995
11.2889	0.99959	1		11.2322	0.99995
11.2886	0.99959	1		11.2316	0.99995
11.2884	1.00002	1		11.2309	0.99995
11.2881	1.00002	1		11.2303	0.99995
11.2878	1.00002	1		11.2297	0.99995
11.2874	1.00002	1		11.2291	0.99995
11.2872	1.00002	1		11.2285	0.99995
11.2869	1.00002	1		11.2279	0.99995
11.2865	1.00002	1		11.2272	0.99995
11.2863	1.00002	1		11.2266	0.99995
11.286	1.00002	1		11.226	0.99995
11.2856	1.00002	1		11.2254	0.99995
11.2853	1.00002	1		11.2247	0.99995
11.2851	1.00002	1		11.2241	0.99995
11.2847	1.00002	1		11.2234	0.99995
11.2845	1.00002	1		11.2228	0.99995
11.2841	1.00002	1		11.2222	0.99995
11.2839	1.00002	1		11.2216	0.99995
11.2835	1.00002	1		11.221	0.99995
11.2833	1.00002	1		11.2204	0.99995
11.2829	1.00002	1		11.2197	0.99995
11.2827	0.99959	1		11.2191	0.99995
11.2824	0.99959	1		11.2185	0.99995
11.282	0.99959	1		11.2179	0.99995
11.2818	0.99959	1		11.2173	0.99995
11.2815	0.99959	1		11.2167	0.99995
11.2812	1.00002	1		11.2161	0.99995
11.2808	1.00002	1		11.2155	0.99995
11.2806	1.00002	1		11.2149	0.99995
11.2803	1.00002	1		11.2143	0.99995
11.2799	1.00002	1		11.2136	0.99995
11.2796	1.00002	1		11.213	0.99995
11.2794	1.00002	1		11.2124	0.99995
11.2791	1.00002	1		11.2118	0.99995
11.2788	1.00002	1		11.2111	0.99995
11.2785	1.00002	1		11.2105	0.99995
11.2782	1.00002	1		11.21	0.99995
11.2779	1.00002	1		11.2093	0.99995
11.2776	1.00002	1		11.2087	0.99995
11.2773	1.00002	1		11.208	0.99995
11.277	1.00002	1		11.2074	0.99995
11.2767	1.00002	1		11.2068	0.99995
11.2764	1.00002	1		11.2061	1.00038
11.2761	1.00002	1		11.2055	1.00038
11.2758	1.00002	1		11.2049	1.00038
11.2755	1.00002	1		11.2043	1.00038
11.2752	1.00002	1		11.2036	0.99995
11.2749	1.00002	1		11.203	0.99995
11.2746	1.00002	1		11.2024	0.99995
11.2743	1.00002	1		11.2017	0.99995
11.274	1.00002	1		11.2011	0.99995
11.2737	1.00002	1		11.2005	0.99995
11.2734	1.00002	1		11.1998	0.99995
11.273	1.00002	1		11.1992	0.99995
11.2728	1.00002	1		11.1986	0.99995
11.2725	1.00002	1		11.198	0.99995
11.2721	1.00002	1		11.1974	0.99995
11.2718	1.00002	1		11.1967	0.99995
11.2715	1.00002	1		11.1962	0.99995
11.2712	1.00002	1		11.1956	0.99995
11.2709	1.00002	1		11.1949	0.99995
11.2706	1.00002	1		11.1943	0.99995
11.2703	1.00002	1		11.1937	0.99995
11.2701	1.00002	1		11.1931	0.99995
11.2697	1.00002	1		11.1925	0.99995
11.2694	1.00002	1		11.1919	0.99995
11.2692	1.00002	1		11.1912	0.99995
11.2688	1.00002	1		11.1906	0.99995
11.2685	1.00002	1		11.19	0.99995
11.2682	1.00002	1		11.1894	0.99952
11.2679	1.00002	1		11.1887	0.99952
11.2677	1.00002	1		11.1881	0.99995
11.2674	1.00002	1		11.1875	0.99995
11.2671	1.00002	1		11.1869	0.99995
11.2668	1.00002	1		11.1863	0.99995
11.2665	1.00002	1		11.1857	0.99995
11.2662	1.00002	1		11.185	0.99995
11.2658	1.00002	1		11.1844	0.99995
11.2655	1.00002	1		11.1838	0.99995
11.2653	1.00002	1		11.1832	1.00038
11.265	1.00002	1		11.1826	1.00038
11.2647	1.00002	1		11.182	1.00038
11.2643	1.00002	1		11.1813	1.00038
11.264	1.00002	1		11.1807	1.00038
11.2637	1.00002	1		11.1801	1.00038
11.2634	1.00002	1		11.1795	0.99995
11.2631	1.00002	1		11.1788	0.99995
11.2628	1.00002	1		11.1782	0.99995
11.2625	1.00002	1		11.1776	0.99995
11.2622	1.00002	1		11.177	0.99995
11.2619	1.00002	1		11.1763	0.99995
11.2616	1.00002	1		11.1757	0.99995
11.2613	1.00002	1		11.1751	0.99995
11.2609	1.00002	1		11.1745	0.99995
11.2606	1.00002	1		11.1738	0.99995
11.2603	1.00002	1		11.1732	0.99995
11.26	1.00002	1		11.1726	0.99995
11.2597	1.00002	1		11.172	0.99995
11.2594	1.00002	1		11.1713	0.99995
11.2592	1.00002	1		11.1707	0.99995
11.2589	1.00002	1		11.1701	0.99995
11.2586	1.00002	1		11.1695	0.99995
11.2583	1.00002	1		11.1689	0.99995
11.258	1.00002	1		11.1683	0.99995
11.2577	1.00002	1		11.1677	0.99995
11.2574	1.00002	1		11.1671	0.99995
11.2571	1.00002	1		11.1664	0.99995
11.2568	1.00002	1		11.1659	0.99995
11.2565	1.00002	1		11.1652	0.99995
11.2562	1.00002	1		11.1646	0.99995
11.2558	1.00002	1		11.164	0.99995
11.2556	1.00002	1		11.1634	0.99995
11.2553	1.00002	1		11.1628	1.00038
11.2549	1.00002	1		11.1621	1.00038
11.2547	1.00002	1		11.1615	1.00038
11.2544	1.00002	1		11.1609	1.00038
11.2541	1.00002	1		11.1603	1.00038
11.2537	1.00002	1		11.1597	1.00038
11.2535	1.00002	1		11.1591	1.00038
11.2531	1.00002	1		11.1585	1.00038
11.2528	1.00002	1		11.1578	1.00038
11.2525	1.00002	1		11.1572	1.00038
11.2522	1.00002	1		11.1566	1.00038
11.2519	1.00002	1		11.156	1.00038
11.2516	1.00002	1		11.1554	1.00038
11.2513	1.00002	1		11.1547	0.99995
11.251	1.00002	1		11.1541	0.99995
11.2507	1.00002	1		11.1535	0.99995
11.2504	1.00002	1		11.1529	0.99995
11.2501	1.00002	1		11.1522	0.99995
11.2498	1.00002	1		11.1517	0.99995
11.2496	1.00002	1		11.151	0.99995
11.2493	1.00002	1		11.1504	0.99995
11.2489	1.00002	1		11.1498	0.99995
11.2486	1.00002	1		11.1491	0.99995
11.2484	1.00002	1		11.1485	0.99995
11.2481	1.00002	1		11.1479	0.99995
11.2478	1.00002	1		11.1472	0.99995
11.2475	1.00002	1		11.1466	0.99995
11.2471	1.00002	1		11.146	0.99995
11.2469	1.00002	1		11.1454	0.99995
11.2465	1.00002	1		11.1448	0.99995
11.2463	1.00002	1		11.1442	0.99995
11.2459	1.00002	1		11.1435	0.99995
11.2456	1.00002	1		11.1429	0.99995
11.2453	1.00002	1		11.1424	0.99995
11.2451	1.00002	1		11.1417	0.99995
11.2447	1.00002	1		11.1411	0.99995
11.2445	1.00002	1		11.1404	0.99995
11.2442	1.00002	1		11.1398	0.99995
11.2438	1.00002	1		11.1392	0.99995
11.2436	1.00002	1		11.1386	0.99995
11.2432	1.00002	1		11.138	0.99995
11.2429	1.00002	1		11.1374	0.99995
11.2426	1.00002	1		11.1368	0.99995
11.2423	1.00002	1		11.1362	0.99995
11.242	1.00002	1		11.1356	0.99995
11.2417	1.00002	1		11.135	0.99995
11.2414	1.00002	1		11.1344	0.99995
11.2411	1.00002	1		11.1337	0.99995
11.2408	1.00002	1		11.1331	0.99995
11.2405	1.00002	1		11.1324	0.99995
11.2402	1.00002	1		11.1318	0.99995
11.24	1.00002	1		11.1312	0.99995
11.2396	1.00002	1		11.1305	0.99995
11.2394	1.00002	1		11.1299	0.99995
11.239	1.00002	1		11.1293	0.99995
11.2388	1.00002	1		11.1287	0.99995
11.2384	1.00002	1		11.128	0.99995
11.2381	1.00002	1		11.1274	0.99995
11.2378	1.00002	1		11.1268	0.99995
11.2375	1.00002	1		11.1262	0.99995
11.2372	1.00002	1		11.1255	0.99995
11.2369	1.00002	1		11.1248	0.99995
11.2366	1.00002	1		11.1242	0.99995
11.2363	1.00002	1		11.1236	0.99995
11.236	1.00002	1		11.123	0.99995
11.2357	1.00002	1		11.1224	0.99995
11.2354	1.00002	1		11.1218	0.99995
11.2351	1.00002	1		11.1212	0.99995
11.2348	1.00002	1		11.1206	0.99995
11.2345	1.00002	1		11.1199	0.99995
11.2342	1.00002	1		11.1194	0.99995
11.2339	1.00002	1		11.1187	0.99995
11.2336	1.00002	1		11.1181	0.99995
11.2333	1.00002	1		11.1176	0.99995
11.233	1.00002	1		11.1169	0.99995
11.2327	1.00002	1		11.1163	0.99995
11.2324	1.00002	1		11.1157	0.99995
11.2321	1.00002	1		11.1151	0.99995
11.2317	1.00002	1		11.1145	0.99995
11.2315	0.99959	1		11.1139	0.99995
11.2312	0.99959	1		11.1133	0.99995
11.2309	0.99959	1		11.1127	0.99995
11.2306	0.99959	1		11.112	0.99995
11.2302	1.00002	1		11.1114	0.99995
11.23	1.00002	1		11.1108	0.99995
11.2296	1.00002	1		11.1102	0.99995
11.2293	1.00002	1		11.1096	0.99995
11.229	1.00002	1		11.1089	0.99995
11.2287	1.00002	1		11.1083	0.99995
11.2285	1.00002	1		11.1077	0.99995
11.2282	1.00002	1		11.1071	0.99995
11.2279	1.00002	1		11.1064	0.99995
11.2276	1.00002	1		11.1058	0.99995
11.2272	1.00002	1		11.1052	0.99995
11.2269	1.00002	1		11.1045	0.99995
11.2266	1.00002	1		11.1039	0.99995
11.2263	1.00002	1		11.1034	0.99995
11.226	1.00002	1		11.1027	0.99995
11.2257	1.00002	1		11.1021	0.99995
11.2254	1.00002	1		11.1014	0.99995
11.2251	1.00002	1		11.1008	0.99995
11.2248	1.00002	1		11.1003	0.99995
11.2245	1.00002	1		11.0996	0.99995
11.2241	1.00002	1		11.099	0.99995
11.2239	1.00002	1		11.0984	0.99995
11.2235	1.00002	1		11.0977	0.99995
11.2233	1.00002	1		11.0971	0.99995
11.2229	1.00002	1		11.0965	0.99995
11.2226	1.00002	1		11.096	0.99995
11.2224	1.00002	1		11.0954	0.99995
11.222	1.00002	1		11.0947	0.99995
11.2217	1.00002	1		11.0942	0.99995
11.2214	1.00002	1		11.0936	0.99995
11.2211	1.00002	1		11.0929	0.99995
11.2208	1.00002	1		11.0923	0.99995
11.2205	1.00002	1		11.0917	0.99995
11.2202	1.00002	1		11.0911	0.99995
11.2199	1.00002	1		11.0904	0.99995
11.2196	1.00002	1		11.0898	0.99995
11.2193	1.00002	1		11.0892	0.99995
11.219	1.00002	1		11.0886	0.99995
11.2187	1.00002	1		11.0879	0.99995
11.2184	1.00002	1		11.0873	0.99995
11.2181	1.00002	1		11.0867	0.99995
11.2179	1.00002	1		11.0861	0.99995
11.2176	1.00002	1		11.0855	0.99995
11.2172	1.00002	1		11.0849	0.99995
11.2169	1.00002	1		11.0843	0.99995
11.2166	1.00002	1		11.0836	0.99995
11.2163	1.00002	1		11.083	0.99995
11.216	1.00002	1		11.0824	0.99995
11.2157	1.00002	1		11.0818	0.99995
11.2154	1.00002	1		11.0811	0.99995
11.2151	1.00002	1		11.0805	0.99995
11.2148	1.00002	1		11.0799	0.99995
11.2144	1.00002	1		11.0793	0.99995
11.2142	1.00002	1		11.0787	0.99995
11.2139	1.00002	1		11.0781	0.99995
11.2135	1.00002	1		11.0775	0.99995
11.2133	1.00002	1		11.0769	0.99995
11.2129	1.00002	1		11.0763	0.99995
11.2126	1.00002	1		11.0756	0.99995
11.2124	1.00002	1		11.075	1.00038
11.212	1.00002	1		11.0744	1.00038
11.2117	1.00002	1		11.0737	1.00038
11.2114	1.00002	1		11.0731	1.00038
11.2111	1.00002	1		11.0725	1.00038
11.2108	0.99959	1		11.0719	1.00038
11.2105	0.99959	1		11.0713	1.00038
11.2103	0.99959	1		11.0706	1.00038
11.21	1.00002	1		11.07	1.00038
11.2097	1.00002	1		11.0694	1.00038
11.2094	1.00002	1		11.0687	1.00038
11.209	1.00002	1		11.0681	1.00038
11.2088	1.00002	1		11.0675	1.00038
11.2085	1.00002	1		11.0669	1.00038
11.2082	1.00002	1		11.0663	1.00038
11.2078	1.00002	1		11.0657	1.00038
11.2076	1.00002	1		11.0651	1.00038
11.2072	1.00002	1		11.0645	0.99995
11.207	1.00002	1		11.0639	0.99995
11.2067	1.00002	1		11.0633	0.99995
11.2064	1.00002	1		11.0626	0.99995
11.2061	1.00002	1		11.062	0.99995
11.2058	1.00002	1		11.0614	0.99995
11.2055	1.00002	1		11.0608	0.99995
11.2051	1.00002	1		11.0602	0.99995
11.2049	1.00002	1		11.0595	0.99995
11.2045	1.00002	1		11.0589	0.99995
11.2043	1.00002	1		11.0583	0.99995
11.204	1.00002	1		11.0577	0.99995
11.2037	1.00002	1		11.057	0.99995
11.2033	1.00002	1		11.0564	0.99995
11.203	1.00002	1		11.0558	0.99995
11.2027	1.00002	1		11.0552	0.99995
11.2025	1.00002	1		11.0545	0.99995
11.2021	1.00002	1		11.054	0.99995
11.2018	1.00002	1		11.0533	0.99995
11.2016	1.00002	1		11.0527	0.99995
11.2012	1.00002	1		11.0521	0.99995
11.201	1.00002	1		11.0515	0.99995
11.2006	1.00002	1		11.0509	0.99995
11.2003	1.00002	1		11.0502	0.99995
11.2001	1.00002	1		11.0496	0.99995
11.1997	1.00002	1		11.049	0.99995
11.1995	1.00002	1		11.0484	0.99995
11.1992	1.00002	1		11.0478	0.99995
11.1989	1.00002	1		11.0471	0.99995
11.1985	1.00002	1		11.0465	0.99995
11.1982	1.00002	1		11.0459	0.99995
11.198	1.00002	1		11.0453	0.99995
11.1976	1.00002	1		11.0447	0.99995
11.1974	1.00002	1		11.044	0.99995
11.1971	1.00002	1		11.0434	0.99995
11.1967	1.00002	1		11.0428	0.99995
11.1964	1.00002	1		11.0422	0.99995
11.1962	1.00002	1		11.0415	0.99995
11.1958	1.00002	1		11.0409	0.99995
11.1955	1.00002	1		11.0403	0.99995
11.1952	1.00002	1		11.0397	0.99995
11.1949	1.00002	1		11.0391	0.99995
11.1946	1.00002	1		11.0385	0.99995
11.1943	1.00002	1		11.0378	0.99995
11.194	1.00002	1		11.0373	0.99995
11.1937	1.00002	1		11.0366	0.99995
11.1934	1.00002	1		11.036	0.99995
11.1931	1.00002	1		11.0354	0.99995
11.1928	1.00002	1		11.0348	0.99995
11.1925	1.00002	1		11.0342	0.99995
11.1922	1.00002	1		11.0336	0.99995
11.1919	0.99959	1		11.0329	0.99995
11.1916	0.99959	1		11.0323	0.99995
11.1913	1.00002	1		11.0317	0.99995
11.191	1.00002	1		11.0311	0.99995
11.1907	1.00002	1		11.0305	0.99995
11.1904	1.00002	1		11.0298	0.99995
11.1901	1.00002	1		11.0292	0.99995
11.1898	0.99959	1		11.0286	0.99995
11.1895	0.99959	1		11.028	0.99952
11.1892	0.99959	1		11.0273	0.99952
11.1889	0.99959	1		11.0267	0.99995
11.1886	0.99959	1		11.0261	0.99995
11.1883	0.99959	1		11.0254	0.99995
11.188	0.99959	1		11.0248	0.99995
11.1877	0.99959	1		11.0242	0.99995
11.1874	0.99959	1		11.0236	0.99995
11.1871	0.99959	1		11.023	0.99995
11.1867	0.99959	1		11.0223	0.99995
11.1865	0.99959	1		11.0218	0.99995
11.1861	1.00002	1		11.0211	0.99995
11.1858	1.00002	1		11.0205	0.99952
11.1855	1.00002	1		11.0199	0.99952
11.1852	1.00002	1		11.0192	0.99952
11.1849	1.00002	1		11.0185	0.99995
11.1846	1.00002	1		11.0179	0.99995
11.1843	1.00002	1		11.0173	0.99995
11.184	0.99959	1		11.0167	0.99995
11.1837	0.99959	1		11.016	0.99995
11.1834	0.99959	1		11.0154	0.99995
11.1831	0.99959	1		11.0148	0.99995
11.1828	0.99959	1		11.0142	0.99995
11.1825	0.99959	1		11.0136	0.99995
11.1822	1.00002	1		11.013	0.99995
11.1819	1.00002	1		11.0124	0.99995
11.1816	1.00002	1		11.0118	0.99995
11.1813	1.00002	1		11.0112	0.99995
11.181	1.00002	1		11.0105	0.99995
11.1807	1.00002	1		11.0099	0.99995
11.1804	1.00002	1		11.0093	0.99995
11.1801	1.00002	1		11.0087	0.99995
11.1798	1.00002	1		11.008	0.99995
11.1795	1.00002	1		11.0074	0.99995
11.1792	1.00002	1		11.0068	0.99995
11.1789	1.00002	1		11.0062	0.99995
11.1786	1.00002	1		11.0055	0.99995
11.1783	1.00002	1		11.0049	0.99995
11.178	1.00002	1		11.0043	0.99995
11.1777	1.00002	1		11.0037	0.99995
11.1774	1.00002	1		11.0031	0.99995
11.177	0.99959	1		11.0025	0.99995
11.1768	0.99959	1		11.0019	0.99995
11.1765	0.99959	1		11.0012	0.99995
11.1762	0.99959	1		11.0006	0.99995
11.1759	1.00002	1		11	0.99995
11.1755	1.00002	1		10.9993	0.99995
11.1753	1.00002	1		10.9987	0.99995
11.175	1.00002	1		10.9981	0.99995
11.1747	1.00002	1		10.9975	0.99995
11.1744	1.00002	1		10.9968	0.99995
11.1741	1.00002	1		10.9962	0.99995
11.1737	1.00002	1		10.9956	0.99995
11.1735	1.00002	1		10.995	0.99995
11.1732	1.00002	1		10.9943	0.99995
11.1729	1.00002	1		10.9937	0.99995
11.1726	1.00002	1		10.9931	0.99995
11.1723	1.00002	1		10.9925	0.99995
11.172	1.00002	1		10.9919	0.99995
11.1717	1.00002	1		10.9913	0.99995
11.1714	1.00002	1		10.9907	0.99995
11.1711	1.00002	1		10.9901	0.99995
11.1708	1.00002	1		10.9895	0.99995
11.1705	1.00002	1		10.9888	0.99995
11.1702	1.00002	1		10.9883	0.99995
11.1698	1.00002	1		10.9877	0.99995
11.1696	1.00002	1		10.9871	0.99995
11.1693	1.00002	1		10.9864	0.99995
11.169	1.00002	1		10.9858	0.99995
11.1686	1.00002	1		10.9852	0.99995
11.1683	1.00002	1		10.9846	0.99995
11.168	1.00002	1		10.984	0.99995
11.1677	1.00002	1		10.9834	0.99995
11.1674	1.00002	1		10.9828	0.99995
11.1671	1.00002	1		10.9822	0.99995
11.1668	1.00002	1		10.9816	0.99995
11.1665	1.00002	1		10.9809	0.99952
11.1662	1.00002	1		10.9804	0.99952
11.1659	1.00002	1		10.9797	0.99952
11.1656	1.00002	1		10.9791	0.99952
11.1653	1.00002	1		10.9785	0.99952
11.165	1.00002	1		10.9779	0.99995
11.1647	1.00002	1		10.9773	0.99995
11.1644	1.00002	1		10.9767	0.99995
11.1641	1.00002	1		10.976	0.99995
11.1638	1.00002	1		10.9754	0.99952
11.1635	1.00002	1		10.9749	0.99952
11.1632	1.00002	1		10.9742	0.99952
11.1629	1.00002	1		10.9736	0.99952
11.1626	1.00002	1		10.973	0.99952
11.1623	1.00002	1		10.9724	0.99952
11.162	1.00002	1		10.9718	0.99952
11.1617	1.00002	1		10.9712	0.99952
11.1614	1.00002	1		10.9705	0.99952
11.1611	1.00002	1		10.9699	0.99952
11.1608	1.00002	1		10.9694	0.99952
11.1604	1.00002	1		10.9687	0.99952
11.1601	1.00002	1		10.9681	0.99952
11.1598	1.00002	1		10.9674	0.99952
11.1595	0.99959	1		10.9668	0.99952
11.1592	0.99959	1		10.9662	0.99995
11.1589	0.99959	1		10.9656	0.99995
11.1587	0.99959	1		10.965	0.99995
11.1583	0.99959	1		10.9644	0.99995
11.158	0.99959	1		10.9637	0.99995
11.1577	0.99959	1		10.9631	0.99995
11.1574	0.99959	1		10.9625	0.99995
11.1571	0.99959	1		10.9619	0.99995
11.1568	0.99959	1		10.9613	0.99995
11.1565	0.99959	1		10.9607	0.99995
11.1562	0.99959	1		10.96	0.99995
11.156	0.99959	1		10.9595	0.99995
11.1556	0.99959	1		10.9589	0.99995
11.1553	0.99959	1		10.9582	0.99995
11.155	0.99959	1		10.9576	0.99952
11.1547	0.99959	1		10.957	0.99952
11.1545	0.99959	1		10.9564	0.99952
11.1541	0.99959	1		10.9558	0.99952
11.1539	1.00002	1		10.9552	0.99952
11.1536	1.00002	1		10.9545	0.99952
11.1532	1.00002	1		10.9539	0.99952
11.153	1.00002	1		10.9533	0.99952
11.1526	1.00002	1		10.9527	0.99952
11.1523	1.00002	1		10.9521	0.99952
11.152	1.00002	1		10.9515	0.99952
11.1517	1.00002	1		10.9508	0.99952
11.1515	1.00002	1		10.9502	0.99952
11.1511	1.00002	1		10.9496	0.99952
11.1508	1.00002	1		10.9489	0.99952
11.1505	1.00002	1		10.9483	0.99952
11.1502	1.00002	1		10.9477	0.99952
11.1499	1.00002	1		10.9471	0.99952
11.1495	1.00002	1		10.9465	0.99952
11.1492	1.00002	1		10.9458	0.99952
11.1489	1.00002	1		10.9452	0.99952
11.1487	1.00002	1		10.9446	0.99952
11.1484	1.00002	1		10.944	0.99952
11.1481	1.00002	1		10.9434	0.99952
11.1478	1.00002	1		10.9428	0.99952
11.1475	1.00002	1		10.9422	0.99952
11.1472	1.00002	1		10.9415	0.99952
11.1469	1.00002	1		10.9409	0.99952
11.1466	1.00002	1		10.9403	0.99952
11.1463	0.99959	1		10.9397	0.99952
11.146	0.99959	1		10.9391	0.99952
11.1457	0.99959	1		10.9384	0.99952
11.1454	0.99959	1		10.9378	0.99952
11.1451	0.99959	1		10.9372	0.99952
11.1448	0.99959	1		10.9366	0.99952
11.1445	1.00002	1		10.936	0.99952
11.1441	1.00002	1		10.9354	0.99952
11.1439	1.00002	1		10.9347	0.99952
11.1435	1.00002	1		10.9341	0.99952
11.1432	1.00002	1		10.9335	0.99952
11.143	1.00002	1		10.9329	0.99952
11.1426	1.00002	1		10.9322	0.99952
11.1424	1.00002	1		10.9315	0.99952
11.142	1.00002	1		10.9309	0.99952
11.1417	1.00002	1		10.9303	0.99952
11.1414	1.00002	1		10.9297	0.99952
11.1411	1.00002	1		10.929	0.99952
11.1409	1.00002	1		10.9285	0.99952
11.1405	1.00002	1		10.9278	0.99952
11.1402	1.00002	1		10.9272	0.99952
11.1399	1.00002	1		10.9266	0.99952
11.1396	0.99959	1		10.926	0.99952
11.1393	0.99959	1		10.9253	0.99952
11.139	0.99959	1		10.9247	0.99952
11.1387	0.99959	1		10.9241	0.99952
11.1385	0.99959	1		10.9235	0.99952
11.1381	0.99959	1		10.9229	0.99952
11.1378	0.99959	1		10.9223	0.99952
11.1375	0.99959	1		10.9216	0.99952
11.1372	0.99959	1		10.9211	0.99952
11.1369	0.99959	1		10.9205	0.99952
11.1367	0.99959	1		10.9198	0.99952
11.1364	0.99959	1		10.9192	0.99952
11.136	0.99959	1		10.9186	0.99952
11.1357	0.99959	1		10.918	0.99952
11.1354	1.00002	1		10.9174	0.99952
11.1352	1.00002	1		10.9167	0.99952
11.1349	1.00002	1		10.9161	0.99952
11.1345	1.00002	1		10.9155	0.99909
11.1342	1.00002	1		10.9149	0.99909
11.134	1.00002	1		10.9142	0.99909
11.1336	1.00002	1		10.9136	0.99909
11.1333	1.00002	1		10.913	0.99909
11.1331	1.00002	1		10.9124	0.99909
11.1328	1.00002	1		10.9117	0.99909
11.1325	1.00002	1		10.9111	0.99909
11.1322	1.00002	1		10.9105	0.99909
11.1319	1.00002	1		10.9099	0.99909
11.1315	1.00002	1		10.9093	0.99909
11.1312	1.00002	1		10.9086	0.99909
11.131	0.99959	1		10.908	0.99909
11.1307	0.99959	1		10.9074	0.99909
11.1304	0.99959	1		10.9068	0.99909
11.1301	0.99959	1		10.9062	0.99909
11.1298	1.00002	1		10.9056	0.99909
11.1295	1.00002	1		10.9049	0.99909
11.1292	1.00002	1		10.9043	0.99909
11.1288	1.00002	1		10.9037	0.99909
11.1286	1.00002	1		10.903	0.99909
11.1283	1.00002	1		10.9024	0.99909
11.1279	1.00002	1		10.9018	0.99909
11.1277	1.00002	1		10.9011	0.99909
11.1274	1.00002	1		10.9005	0.99909
11.127	1.00002	1		10.8999	0.99909
11.1268	1.00002	1		10.8993	0.99909
11.1265	1.00002	1		10.8987	0.99909
11.1261	0.99959	1		10.8981	0.99909
11.1258	0.99959	1		10.8975	0.99909
11.1256	0.99959	1		10.8969	0.99867
11.1252	0.99959	1		10.8963	0.99867
11.1249	0.99959	1		10.8956	0.99867
11.1247	0.99959	1		10.895	0.99909
11.1244	0.99959	1		10.8943	0.99909
11.124	0.99959	1		10.8937	0.99909
11.1238	0.99959	1		10.8931	0.99909
11.1235	0.99959	1		10.8924	0.99909
11.1231	1.00002	1		10.8919	0.99909
11.1228	1.00002	1		10.8912	0.99909
11.1225	1.00002	1		10.8906	0.99909
11.1222	1.00002	1		10.89	0.99909
11.1219	1.00002	1		10.8894	0.99909
11.1216	1.00002	1		10.8887	0.99867
11.1213	1.00002	1		10.8881	0.99867
11.121	1.00002	1		10.8874	0.99867
11.1207	1.00002	1		10.8868	0.99867
11.1204	1.00002	1		10.8862	0.99867
11.1201	1.00002	1		10.8856	0.99867
11.1198	1.00002	1		10.8849	0.99867
11.1195	1.00002	1		10.8842	0.99867
11.1192	1.00002	1		10.8836	0.99867
11.1189	1.00002	1		10.883	0.99867
11.1186	1.00002	1		10.8824	0.99867
11.1183	1.00002	1		10.8817	0.99867
11.118	1.00002	1		10.8811	0.99867
11.1177	1.00002	1		10.8805	0.99867
11.1174	1.00002	1		10.8799	0.99867
11.1171	1.00002	1		10.8793	0.99867
11.1168	1.00002	1		10.8786	0.99867
11.1165	1.00002	1		10.878	0.99867
11.1162	0.99959	1		10.8774	0.99867
11.1159	0.99959	1		10.8768	0.99867
11.1156	0.99959	1		10.8762	0.99867
11.1153	0.99959	1		10.8756	0.99867
11.115	0.99959	1		10.875	0.99867
11.1147	1.00002	1		10.8744	0.99867
11.1144	1.00002	1		10.8737	0.99867
11.114	1.00002	1		10.8732	0.99867
11.1138	1.00002	1		10.8725	0.99867
11.1135	1.00002	1		10.872	0.99824
11.1132	1.00002	1		10.8713	0.99824
11.1129	1.00002	1		10.8707	0.99824
11.1126	1.00002	1		10.8701	0.99824
11.1123	1.00002	1		10.8694	0.99824
11.112	1.00002	1		10.8688	0.99824
11.1117	1.00002	1		10.8682	0.99824
11.1114	1.00002	1		10.8676	0.99824
11.1111	1.00002	1		10.8669	0.99824
11.1108	0.99959	1		10.8663	0.99824
11.1105	0.99959	1		10.8657	0.99824
11.1103	0.99959	1		10.8651	0.99824
11.11	0.99959	1		10.8645	0.99824
11.1097	0.99959	1		10.8638	0.99824
11.1094	0.99959	1		10.8633	0.99824
11.109	0.99959	1		10.8626	0.99824
11.1088	0.99959	1		10.862	0.99824
11.1084	0.99959	1		10.8614	0.99824
11.1081	0.99959	1		10.8607	0.99824
11.1078	0.99959	1		10.8601	0.99824
11.1075	0.99959	1		10.8595	0.99824
11.1072	0.99959	1		10.8589	0.99824
11.1069	0.99959	1		10.8583	0.99824
11.1066	0.99959	1		10.8577	0.99824
11.1062	0.99959	1		10.857	0.99781
11.106	0.99959	1		10.8564	0.99781
11.1056	0.99959	1		10.8558	0.99781
11.1054	0.99959	1		10.8552	0.99781
11.105	0.99959	1		10.8546	0.99781
11.1047	0.99959	1		10.8539	0.99781
11.1044	0.99959	1		10.8534	0.99781
11.1041	0.99959	1		10.8528	0.99781
11.1039	0.99959	1		10.8521	0.99781
11.1035	0.99959	1		10.8515	0.99781
11.1032	0.99959	1		10.8509	0.99781
11.1029	0.99959	1		10.8503	0.99781
11.1026	0.99959	1		10.8497	0.99781
11.1023	0.99959	1		10.8491	0.99781
11.102	0.99959	1		10.8484	0.99781
11.1017	0.99959	1		10.8478	0.99781
11.1014	0.99959	1		10.8472	0.99781
11.1011	0.99959	1		10.8467	0.99781
11.1008	0.99959	1		10.846	0.99738
11.1005	0.99959	1		10.8454	0.99738
11.1002	0.99959	1		10.8448	0.99738
11.0999	0.99959	1		10.8442	0.99738
11.0996	0.99959	1		10.8436	0.99738
11.0993	0.99959	1		10.843	0.99738
11.099	0.99959	1		10.8424	0.99738
11.0987	0.99959	1		10.8418	0.99738
11.0984	0.99959	1		10.8412	0.99738
11.0981	0.99959	1		10.8405	0.99738
11.0978	0.99959	1		10.8399	0.99738
11.0975	0.99959	1		10.8393	0.99695
11.0972	0.99959	1		10.8387	0.99695
11.0969	0.99959	1		10.8381	0.99695
11.0966	0.99959	1		10.8375	0.99695
11.0963	0.99959	1		10.8368	0.99695
11.096	0.99959	1		10.8362	0.99695
11.0957	0.99959	1		10.8356	0.99695
11.0954	0.99959	1		10.835	0.99653
11.0951	0.99959	1		10.8344	0.99653
11.0948	0.99959	1		10.8338	0.99653
11.0945	0.99959	1		10.8331	0.99653
11.0942	0.99959	1		10.8325	0.99653
11.0939	0.99959	1		10.8319	0.99653
11.0936	0.99959	1		10.8313	0.99653
11.0933	0.99959	1		10.8306	0.99653
11.093	0.99959	1		10.83	0.99653
11.0927	0.99959	1		10.8293	0.99653
11.0924	0.99959	1		10.8287	0.9961
11.0921	0.99959	1		10.8281	0.9961
11.0918	0.99959	1		10.8275	0.9961
11.0915	0.99959	1		10.8269	0.9961
11.0912	0.99959	1		10.8262	0.9961
11.0909	0.99959	1		10.8256	0.9961
11.0906	0.99959	1		10.825	0.9961
11.0903	0.99959	1		10.8244	0.9961
11.09	1.00002	1		10.8238	0.99567
11.0897	1.00002	1		10.8232	0.99567
11.0893	1.00002	1		10.8226	0.99567
11.0891	1.00002	1		10.822	0.99567
11.0888	1.00002	1		10.8214	0.99567
11.0885	1.00002	1		10.8208	0.99567
11.0882	1.00002	1		10.8201	0.99567
11.0879	1.00002	1		10.8196	0.99567
11.0876	1.00002	1		10.8189	0.99567
11.0873	0.99959	1		10.8183	0.99524
11.087	0.99959	1		10.8177	0.99524
11.0867	0.99959	1		10.8171	0.99524
11.0864	0.99959	1		10.8165	0.99524
11.0861	0.99959	1		10.8159	0.99524
11.0858	0.99959	1		10.8153	0.99481
11.0855	0.99959	1		10.8146	0.99481
11.0852	0.99959	1		10.8141	0.99481
11.0849	0.99959	1		10.8134	0.99481
11.0846	0.99959	1		10.8128	0.99481
11.0843	0.99959	1		10.8122	0.99481
11.084	0.99959	1		10.8116	0.99481
11.0837	0.99959	1		10.811	0.99481
11.0834	0.99959	1		10.8103	0.99481
11.0831	0.99959	1		10.8098	0.99481
11.0828	0.99959	1		10.8091	0.99481
11.0825	0.99959	1		10.8085	0.99481
11.0822	0.99959	1		10.8079	0.99439
11.0819	0.99959	1		10.8073	0.99439
11.0816	0.99959	1		10.8067	0.99439
11.0813	0.99959	1		10.8061	0.99439
11.081	0.99959	1		10.8054	0.99439
11.0808	0.99959	1		10.8048	0.99439
11.0804	0.99959	1		10.8042	0.99396
11.0801	0.99959	0.99957		10.8035	0.99396
11.0798	0.99959	0.99957		10.8029	0.99396
11.0795	0.99959	0.99957		10.8024	0.99396
11.0792	0.99959	0.99957		10.8017	0.99396
11.0788	0.99959	0.99957		10.8011	0.99396
11.0786	0.99959	0.99957		10.8005	0.99396
11.0783	0.99959	0.99957		10.7999	0.99353
11.078	0.99959	0.99957		10.7993	0.99353
11.0777	0.99959	0.99957		10.7986	0.99353
11.0774	0.99959	0.99957		10.7979	0.99353
11.0771	0.99959	0.99957		10.7973	0.99353
11.0767	0.99959	0.99957		10.7967	0.9931
11.0765	0.99959	0.99957		10.796	0.9931
11.0762	0.99959	0.99957		10.7954	0.9931
11.0759	1.00002	0.99957		10.7948	0.9931
11.0756	1.00002	0.99957		10.7942	0.9931
11.0753	1.00002	0.99957		10.7936	0.9931
11.0749	1.00002	0.99957		10.7929	0.99267
11.0746	1.00002	0.99957		10.7923	0.99267
11.0743	1.00002	0.99957		10.7917	0.99267
11.074	1.00002	0.99957		10.7911	0.99267
11.0737	1.00002	0.99957		10.7905	0.99267
11.0734	1.00002	0.99957		10.7899	0.99225
11.0731	1.00002	0.99957		10.7893	0.99225
11.0728	0.99959	0.99957		10.7887	0.99225
11.0725	0.99959	0.99957		10.7881	0.99225
11.0722	0.99959	0.99957		10.7875	0.99182
11.0719	0.99959	0.99957		10.7869	0.99182
11.0716	0.99959	0.99957		10.7863	0.99182
11.0713	0.99959	0.99957		10.7856	0.99182
11.071	0.99959	0.99957		10.785	0.99139
11.0707	0.99959	0.99957		10.7844	0.99139
11.0704	0.99959	0.99957		10.7838	0.99139
11.0701	0.99959	0.99957		10.7832	0.99139
11.0698	0.99959	0.99957		10.7825	0.99096
11.0695	1.00002	0.99957		10.7819	0.99096
11.0692	1.00002	0.99957		10.7813	0.99096
11.0689	1.00002	0.99957		10.7807	0.99053
11.0686	1.00002	0.99957		10.7801	0.99053
11.0683	1.00002	0.99957		10.7794	0.99053
11.0679	1.00002	0.99957		10.7788	0.99053
11.0676	1.00002	0.99957		10.7781	0.99011
11.0673	1.00002	0.99957		10.7775	0.99011
11.067	1.00002	0.99957		10.7769	0.99011
11.0667	1.00002	0.99957		10.7763	0.99011
11.0664	0.99959	0.99957		10.7757	0.98968
11.0661	0.99959	0.99957		10.7751	0.98968
11.0658	0.99959	0.99957		10.7745	0.98968
11.0655	0.99959	0.99957		10.7739	0.98925
11.0652	0.99959	0.99957		10.7732	0.98925
11.0649	0.99959	0.99957		10.7726	0.98925
11.0646	0.99959	0.99957		10.772	0.98882
11.0643	0.99959	0.99957		10.7714	0.98882
11.064	0.99959	0.99957		10.7707	0.98882
11.0637	0.99959	0.99957		10.7701	0.98882
11.0634	0.99959	0.99957		10.7695	0.98839
11.0631	0.99959	0.99957		10.7689	0.98839
11.0628	0.99959	0.99957		10.7683	0.98839
11.0625	0.99959	0.99957		10.7676	0.98797
11.0622	0.99959	0.99957		10.767	0.98797
11.0619	0.99959	0.99957		10.7664	0.98797
11.0617	0.99959	0.99957		10.7657	0.98754
11.0613	0.99959	0.99957		10.7651	0.98754
11.0611	0.99959	0.99957		10.7645	0.98754
11.0607	0.99959	0.99957		10.7639	0.98711
11.0604	0.99959	0.99957		10.7632	0.98711
11.0601	0.99959	0.99957		10.7626	0.98711
11.0598	0.99959	0.99957		10.762	0.98668
11.0595	0.99959	0.99957		10.7614	0.98668
11.0592	0.99959	0.99957		10.7607	0.98625
11.0589	0.99959	0.99957		10.7601	0.98625
11.0586	0.99959	0.99957		10.7595	0.98583
11.0582	0.99959	0.99957		10.7589	0.98583
11.0579	0.99959	0.99957		10.7583	0.9854
11.0576	0.99959	0.99957		10.7577	0.9854
11.0573	0.99959	0.99957		10.757	0.98497
11.057	0.99959	0.99957		10.7564	0.98497
11.0567	0.99959	0.99957		10.7558	0.98454
11.0564	0.99959	0.99957		10.7551	0.98454
11.0561	0.99959	0.99957		10.7546	0.98454
11.0558	0.99959	0.99957		10.7539	0.98411
11.0555	0.99959	0.99957		10.7533	0.98411
11.0552	0.99959	0.99957		10.7527	0.98411
11.0549	0.99959	0.99957		10.7521	0.98369
11.0546	0.99959	0.99957		10.7514	0.98369
11.0543	0.99959	0.99957		10.7508	0.98326
11.054	0.99959	0.99957		10.7502	0.98326
11.0537	0.99959	0.99957		10.7496	0.98283
11.0534	0.99959	0.99957		10.749	0.98283
11.0531	0.99959	0.99957		10.7483	0.9824
11.0528	0.99959	0.99957		10.7477	0.9824
11.0525	0.99959	0.99957		10.747	0.98197
11.0522	0.99959	0.99957		10.7464	0.98197
11.0518	0.99959	0.99957		10.7458	0.98155
11.0516	0.99959	0.99957		10.7452	0.98112
11.0512	0.99959	0.99957		10.7446	0.98112
11.0509	0.99959	0.99957		10.744	0.98069
11.0507	0.99959	0.99957		10.7434	0.98069
11.0503	0.99959	0.99957		10.7428	0.98026
11.05	0.99959	0.99957		10.7421	0.98026
11.0497	0.99959	0.99957		10.7415	0.97983
11.0495	0.99959	0.99957		10.7409	0.97983
11.0491	0.99959	0.99957		10.7403	0.97941
11.0488	0.99959	0.99957		10.7396	0.97941
11.0486	0.99959	0.99957		10.739	0.97898
11.0483	0.99959	0.99957		10.7384	0.97898
11.048	0.99959	0.99957		10.7378	0.97855
11.0477	0.99959	0.99957		10.7372	0.97855
11.0473	0.99959	0.99957		10.7366	0.97812
11.047	0.99959	0.99957		10.736	0.97812
11.0467	0.99959	0.99957		10.7353	0.97769
11.0465	0.99959	0.99957		10.7348	0.97769
11.0462	0.99959	0.99957		10.7341	0.97727
11.0458	0.99959	0.99957		10.7334	0.97727
11.0456	0.99959	0.99957		10.7328	0.97684
11.0453	0.99959	0.99957		10.7322	0.97684
11.045	0.99959	0.99957		10.7316	0.97684
11.0447	0.99959	0.99957		10.7309	0.97641
11.0444	0.99959	0.99957		10.7303	0.97641
11.0441	0.99959	0.99957		10.7297	0.97598
11.0438	0.99959	0.99957		10.7291	0.97598
11.0435	0.99959	0.99957		10.7285	0.97555
11.0432	0.99959	0.99957		10.7278	0.97513
11.0429	0.99959	0.99957		10.7272	0.97513
11.0425	0.99959	0.99957		10.7265	0.9747
11.0422	0.99959	0.99957		10.7259	0.97427
11.0419	0.99959	0.99957		10.7254	0.97427
11.0416	0.99959	0.99957		10.7247	0.97384
11.0413	0.99959	0.99957		10.7241	0.97341
11.041	0.99959	0.99957		10.7235	0.97341
11.0407	0.99959	0.99957		10.7228	0.97299
11.0404	0.99959	0.99957		10.7222	0.97256
11.0401	0.99959	0.99957		10.7216	0.97256
11.0398	0.99959	0.99957		10.721	0.97213
11.0395	0.99959	0.99957		10.7204	0.97213
11.0392	0.99959	0.99957		10.7198	0.9717
11.0389	0.99959	0.99915		10.7191	0.97127
11.0386	0.99959	0.99915		10.7185	0.97127
11.0383	0.99959	0.99915		10.7179	0.97085
11.0379	0.99959	0.99915		10.7172	0.97042
11.0376	0.99959	0.99957		10.7166	0.96999
11.0373	0.99959	0.99957		10.716	0.96999
11.037	0.99959	0.99957		10.7154	0.96956
11.0367	0.99959	0.99957		10.7148	0.96913
11.0364	0.99959	0.99957		10.7141	0.96871
11.0361	0.99959	0.99957		10.7135	0.96871
11.0358	0.99959	0.99957		10.7129	0.96828
11.0355	0.99959	0.99957		10.7122	0.96785
11.0352	0.99959	0.99957		10.7116	0.96742
11.0349	0.99959	0.99957		10.711	0.96742
11.0347	0.99959	0.99957		10.7104	0.96699
11.0343	0.99959	0.99915		10.7097	0.96657
11.034	0.99959	0.99915		10.7091	0.96657
11.0337	0.99959	0.99915		10.7085	0.96614
11.0334	0.99959	0.99915		10.7078	0.96571
11.0331	0.99959	0.99915		10.7072	0.96528
11.0328	0.99959	0.99915		10.7066	0.96485
11.0325	0.99959	0.99915		10.706	0.96485
11.0322	0.99959	0.99915		10.7053	0.96442
11.0319	0.99959	0.99915		10.7047	0.964
11.0316	0.99959	0.99915		10.7041	0.96357
11.0312	0.99959	0.99915		10.7035	0.96314
11.031	0.99959	0.99915		10.7028	0.96271
11.0307	0.99959	0.99915		10.7022	0.96228
11.0303	0.99959	0.99915		10.7016	0.96186
11.03	0.99959	0.99915		10.701	0.96143
11.0297	0.99959	0.99915		10.7004	0.961
11.0294	0.99959	0.99915		10.6997	0.96057
11.0291	0.99959	0.99915		10.6991	0.96014
11.0288	0.99959	0.99915		10.6985	0.95972
11.0285	0.99959	0.99915		10.6979	0.95886
11.0282	0.99959	0.99915		10.6973	0.95843
11.0279	0.99959	0.99915		10.6966	0.958
11.0276	0.99959	0.99915		10.696	0.95758
11.0273	0.99959	0.99915		10.6954	0.95715
11.0269	0.99959	0.99915		10.6948	0.95672
11.0267	0.99959	0.99915		10.6941	0.95629
11.0263	0.99959	0.99915		10.6935	0.95586
11.0261	0.99959	0.99915		10.6929	0.95544
11.0258	0.99959	0.99915		10.6922	0.95501
11.0255	0.99959	0.99915		10.6916	0.95415
11.0252	0.99959	0.99915		10.691	0.95372
11.0249	0.99959	0.99915		10.6904	0.9533
11.0246	0.99959	0.99915		10.6897	0.95287
11.0243	0.99959	0.99915		10.6891	0.95201
11.024	0.99959	0.99915		10.6885	0.95158
11.0237	0.99959	0.99915		10.6878	0.95116
11.0234	0.99959	0.99915		10.6873	0.95073
11.0231	0.99959	0.99915		10.6866	0.94987
11.0228	0.99959	0.99915		10.686	0.94944
11.0225	0.99959	0.99915		10.6854	0.94902
11.0222	0.99959	0.99915		10.6847	0.94859
11.0219	0.99959	0.99915		10.6841	0.94816
11.0216	0.99959	0.99915		10.6835	0.94773
11.0213	0.99959	0.99915		10.6829	0.94688
11.021	0.99959	0.99915		10.6822	0.94645
11.0207	0.99959	0.99915		10.6816	0.94602
11.0204	0.99959	0.99915		10.681	0.94559
11.0201	0.99959	0.99915		10.6804	0.94474
11.0198	0.99959	0.99915		10.6797	0.94431
11.0196	0.99959	0.99915		10.6791	0.94388
11.0192	0.99959	0.99915		10.6785	0.94345
11.019	0.99959	0.99915		10.6779	0.9426
11.0186	0.99959	0.99915		10.6773	0.94217
11.0183	0.99959	0.99915		10.6767	0.94174
11.018	0.99959	0.99915		10.6761	0.94088
11.0177	0.99959	0.99915		10.6754	0.94046
11.0174	0.99959	0.99915		10.6747	0.9396
11.0172	0.99959	0.99915		10.6741	0.93917
11.0168	0.99959	0.99915		10.6735	0.93874
11.0165	0.99959	0.99915		10.6729	0.93789
11.0163	0.99959	0.99915		10.6723	0.93746
11.016	0.99959	0.99915		10.6717	0.9366
11.0157	0.99959	0.99915		10.6711	0.93618
11.0154	0.99959	0.99915		10.6705	0.93575
11.0151	0.99959	0.99915		10.6699	0.93489
11.0148	0.99959	0.99915		10.6692	0.93446
11.0145	0.99959	0.99915		10.6686	0.93404
11.0142	0.99959	0.99915		10.668	0.93361
11.0139	0.99959	0.99872		10.6673	0.93318
11.0136	0.99959	0.99872		10.6667	0.93232
11.0133	0.99959	0.99872		10.6661	0.9319
11.013	0.99959	0.99872		10.6654	0.93147
11.0126	0.99959	0.99872		10.6648	0.93061
11.0124	0.99959	0.99872		10.6642	0.93018
11.0121	0.99959	0.99872		10.6636	0.92976
11.0118	0.99959	0.99872		10.663	0.9289
11.0114	0.99959	0.99872		10.6623	0.92847
11.0112	0.99959	0.99872		10.6617	0.92762
11.0108	0.99959	0.99872		10.6611	0.92719
11.0106	0.99959	0.99872		10.6605	0.92633
11.0102	0.99959	0.99872		10.6599	0.92548
11.0099	0.99959	0.99872		10.6593	0.92505
11.0097	0.99959	0.99872		10.6587	0.92419
11.0093	0.99959	0.99872		10.6581	0.92376
11.009	0.99959	0.99872		10.6574	0.92291
11.0087	0.99959	0.99872		10.6568	0.92205
11.0084	0.99959	0.99872		10.6561	0.92162
11.0081	0.99959	0.99872		10.6555	0.92077
11.0078	0.99959	0.99872		10.6549	0.91991
11.0075	0.99959	0.99872		10.6543	0.91905
11.0072	0.99959	0.99872		10.6536	0.9182
11.0069	0.99959	0.99872		10.653	0.91777
11.0066	0.99959	0.99872		10.6524	0.91691
11.0063	0.99959	0.99872		10.6518	0.91606
11.0061	0.99959	0.99872		10.6511	0.9152
11.0057	0.99959	0.99872		10.6505	0.91477
11.0054	0.99959	0.99872		10.6499	0.91392
11.0052	0.99959	0.99872		10.6493	0.91349
11.0049	0.99959	0.99872		10.6487	0.91263
11.0045	0.99959	0.99872		10.648	0.91178
11.0043	0.99959	0.99872		10.6474	0.91135
11.0039	0.99959	0.99872		10.6469	0.91049
11.0036	0.99959	0.99872		10.6462	0.90964
11.0033	0.99959	0.99872		10.6456	0.90921
11.003	0.99959	0.99872		10.645	0.90835
11.0027	0.99959	0.99872		10.6443	0.90793
11.0024	0.99959	0.99872		10.6437	0.9075
11.0021	0.99959	0.99872		10.6431	0.90664
11.0018	0.99959	0.99872		10.6425	0.90621
11.0015	0.99959	0.99872		10.6419	0.90579
11.0012	0.99959	0.99872		10.6413	0.90536
11.0009	0.99959	0.99872		10.6406	0.9045
11.0007	0.99959	0.99872		10.64	0.90407
11.0003	0.99959	0.99829		10.6395	0.90365
11	0.99959	0.99829		10.6388	0.90322
10.9998	0.99959	0.99829		10.6382	0.90236
10.9994	0.99959	0.99829		10.6376	0.90193
10.9992	0.99959	0.99829		10.637	0.90151
10.9988	0.99959	0.99829		10.6364	0.90108
10.9986	0.99959	0.99829		10.6357	0.90022
10.9983	0.99959	0.99829		10.6351	0.89979
10.998	0.99959	0.99829		10.6345	0.89937
10.9977	0.99959	0.99829		10.6339	0.89851
10.9974	0.99959	0.99829		10.6333	0.89808
10.9971	0.99959	0.99829		10.6326	0.89723
10.9968	0.99959	0.99829		10.632	0.8968
10.9965	0.99959	0.99829		10.6314	0.89637
10.9962	0.99959	0.99829		10.6308	0.89551
10.9959	0.99959	0.99829		10.6302	0.89509
10.9956	0.99959	0.99829		10.6296	0.89466
10.9953	0.99959	0.99829		10.629	0.89423
10.9949	0.99959	0.99829		10.6284	0.89337
10.9947	0.99959	0.99829		10.6277	0.89295
10.9944	0.99959	0.99829		10.6272	0.89252
10.994	0.99959	0.99829		10.6265	0.89166
10.9937	0.99959	0.99829		10.6259	0.89123
10.9934	0.99959	0.99829		10.6253	0.89081
10.9931	0.99959	0.99829		10.6247	0.88995
10.9928	0.99959	0.99829		10.624	0.88952
10.9925	0.99959	0.99829		10.6234	0.88867
10.9922	0.99916	0.99829		10.6228	0.88824
10.9919	0.99916	0.99829		10.6222	0.88781
10.9916	0.99916	0.99829		10.6216	0.88695
10.9913	0.99916	0.99829		10.621	0.88653
10.991	0.99916	0.99829		10.6204	0.88567
10.9907	0.99916	0.99829		10.6197	0.88524
10.9904	0.99916	0.99829		10.6191	0.88438
10.9901	0.99916	0.99829		10.6185	0.88396
10.9898	0.99916	0.99829		10.6179	0.8831
10.9895	0.99959	0.99829		10.6173	0.88267
10.9892	0.99959	0.99829		10.6166	0.88182
10.9889	0.99959	0.99829		10.616	0.88139
10.9886	0.99959	0.99829		10.6154	0.88096
10.9883	0.99959	0.99829		10.6148	0.88053
10.988	0.99959	0.99829		10.6142	0.87968
10.9877	0.99959	0.99829		10.6136	0.87968
10.9874	0.99959	0.99829		10.613	0.87882
10.9871	0.99959	0.99829		10.6123	0.87882
10.9868	0.99959	0.99787		10.6117	0.87839
10.9866	0.99959	0.99787		10.6111	0.87796
10.9862	0.99959	0.99787		10.6105	0.87754
10.9859	0.99959	0.99787		10.6099	0.87711
10.9857	0.99959	0.99787		10.6093	0.87668
10.9853	0.99959	0.99787		10.6087	0.87625
10.985	0.99959	0.99787		10.608	0.87582
10.9847	0.99959	0.99787		10.6074	0.87582
10.9844	0.99959	0.99787		10.6068	0.8754
10.9841	0.99959	0.99787		10.6062	0.87497
10.9839	0.99916	0.99787		10.6057	0.87454
10.9835	0.99959	0.99787		10.605	0.87411
10.9832	0.99959	0.99787		10.6044	0.87368
10.9829	0.99959	0.99787		10.6038	0.87326
10.9826	0.99959	0.99787		10.6032	0.87283
10.9823	0.99959	0.99787		10.6026	0.8724
10.982	0.99959	0.99787		10.6019	0.87197
10.9817	0.99959	0.99787		10.6013	0.87154
10.9814	0.99959	0.99787		10.6007	0.87112
10.9811	0.99959	0.99787		10.6001	0.87069
10.9808	0.99959	0.99787		10.5994	0.87026
10.9805	0.99959	0.99787		10.5989	0.86983
10.9802	0.99959	0.99787		10.5982	0.8694
10.9799	0.99959	0.99787		10.5976	0.86898
10.9796	0.99959	0.99787		10.5969	0.86812
10.9793	0.99959	0.99787		10.5963	0.86769
10.979	0.99959	0.99787		10.5957	0.86726
10.9787	0.99916	0.99744		10.5951	0.86684
10.9784	0.99916	0.99744		10.5945	0.86641
10.9781	0.99916	0.99744		10.5938	0.86598
10.9779	0.99916	0.99744		10.5932	0.86555
10.9776	0.99916	0.99744		10.5926	0.86512
10.9773	0.99916	0.99744		10.592	0.8647
10.977	0.99916	0.99744		10.5914	0.8647
10.9766	0.99916	0.99744		10.5907	0.86427
10.9763	0.99916	0.99744		10.5901	0.86384
10.9761	0.99916	0.99744		10.5895	0.86341
10.9757	0.99916	0.99744		10.5889	0.86341
10.9755	0.99916	0.99744		10.5883	0.86298
10.9752	0.99916	0.99744		10.5877	0.86256
10.9748	0.99916	0.99744		10.587	0.86256
10.9745	0.99916	0.99744		10.5864	0.86213
10.9742	0.99916	0.99744		10.5858	0.8617
10.9739	0.99916	0.99744		10.5852	0.8617
10.9736	0.99916	0.99744		10.5845	0.86127
10.9733	0.99916	0.99744		10.5839	0.86127
10.973	0.99916	0.99744		10.5833	0.86084
10.9727	0.99916	0.99744		10.5827	0.86084
10.9724	0.99916	0.99744		10.5821	0.86084
10.9721	0.99916	0.99744		10.5814	0.86042
10.9718	0.99916	0.99744		10.5808	0.85999
10.9715	0.99916	0.99701		10.5802	0.85999
10.9712	0.99916	0.99701		10.5796	0.85956
10.9709	0.99916	0.99701		10.579	0.85956
10.9706	0.99916	0.99701		10.5784	0.85913
10.9703	0.99916	0.99701		10.5778	0.85913
10.9701	0.99916	0.99701		10.5771	0.8587
10.9697	0.99916	0.99701		10.5766	0.8587
10.9695	0.99916	0.99701		10.5759	0.85828
10.9691	0.99916	0.99701		10.5753	0.85828
10.9688	0.99916	0.99701		10.5747	0.85785
10.9685	0.99916	0.99701		10.574	0.85785
10.9682	0.99916	0.99701		10.5734	0.85742
10.9679	0.99916	0.99701		10.5728	0.85699
10.9676	0.99916	0.99701		10.5722	0.85699
10.9673	0.99916	0.99701		10.5715	0.85656
10.967	0.99916	0.99701		10.5709	0.85614
10.9667	0.99916	0.99701		10.5703	0.85614
10.9664	0.99916	0.99701		10.5697	0.85571
10.9661	0.99916	0.99701		10.5691	0.85571
10.9659	0.99916	0.99701		10.5684	0.85528
10.9656	0.99916	0.99701		10.5678	0.85528
10.9652	0.99916	0.99701		10.5673	0.85528
10.9649	0.99916	0.99701		10.5666	0.85485
10.9646	0.99916	0.99701		10.566	0.85485
10.9643	0.99916	0.99658		10.5654	0.85485
10.964	0.99916	0.99658		10.5648	0.85485
10.9637	0.99916	0.99658		10.5641	0.85442
10.9634	0.99916	0.99658		10.5635	0.85438
10.9631	0.99916	0.99658		10.5629	0.85421
10.9628	0.99916	0.99658		10.5623	0.85408
10.9625	0.99916	0.99658		10.5616	0.85395
10.9622	0.99916	0.99658		10.561	0.85382
10.9619	0.99916	0.99658		10.5604	0.85365
10.9616	0.99916	0.99658		10.5598	0.85352
10.9613	0.99916	0.99658		10.5592	0.85335
10.961	0.99916	0.99658		10.5585	0.85314
10.9606	0.99916	0.99658		10.5579	0.85301
10.9603	0.99916	0.99658		10.5572	0.85284
10.96	0.99916	0.99658		10.5566	0.85271
10.9598	0.99916	0.99658		10.556	0.85263
10.9595	0.99916	0.99658		10.5554	0.85254
10.9591	0.99916	0.99658		10.5548	0.85254
10.9588	0.99916	0.99658		10.5542	0.8525
10.9585	0.99916	0.99616		10.5536	0.8525
10.9582	0.99916	0.99616		10.5529	0.85245
10.9579	0.99916	0.99616		10.5523	0.85245
10.9577	0.99873	0.99616		10.5518	0.85241
10.9573	0.99873	0.99616		10.5511	0.85233
10.9571	0.99873	0.99616		10.5505	0.85224
10.9567	0.99873	0.99616		10.5499	0.85207
10.9565	0.99873	0.99616		10.5493	0.85194
10.9562	0.99873	0.99616		10.5486	0.85181
10.9559	0.99916	0.99616		10.548	0.85173
10.9556	0.99916	0.99616		10.5474	0.8516
10.9552	0.99916	0.99616		10.5467	0.85151
10.955	0.99873	0.99616		10.5461	0.85143
10.9546	0.99873	0.99616		10.5455	0.85134
10.9543	0.99873	0.99616		10.5449	0.85126
10.9541	0.99873	0.99616		10.5442	0.85113
10.9538	0.99873	0.99573		10.5436	0.85108
10.9535	0.99873	0.99573		10.543	0.851
10.9532	0.99873	0.99573		10.5423	0.851
10.9528	0.99873	0.99573		10.5417	0.85096
10.9525	0.99873	0.99573		10.5411	0.85091
10.9522	0.99873	0.99573		10.5404	0.85087
10.952	0.99873	0.99573		10.5399	0.85083
10.9516	0.99873	0.99573		10.5392	0.85079
10.9514	0.99873	0.99573		10.5386	0.85066
10.951	0.99873	0.99573		10.5379	0.85053
10.9508	0.99873	0.99573		10.5373	0.85044
10.9504	0.99873	0.99573		10.5367	0.8504
10.9502	0.99873	0.99573		10.536	0.85031
10.9499	0.99873	0.99573		10.5355	0.85031
10.9496	0.99873	0.99573		10.5348	0.85031
10.9493	0.99873	0.99573		10.5342	0.85027
10.949	0.99873	0.99573		10.5335	0.85023
10.9486	0.99873	0.9953		10.5329	0.85019
10.9483	0.99873	0.9953		10.5323	0.85019
10.9481	0.99873	0.9953		10.5317	0.8501
10.9478	0.99873	0.9953		10.531	0.85006
10.9475	0.99873	0.9953		10.5305	0.84997
10.9472	0.99873	0.9953		10.5298	0.84993
10.9468	0.99873	0.9953		10.5292	0.84984
10.9465	0.99873	0.9953		10.5286	0.8498
10.9462	0.99873	0.9953		10.5279	0.84976
10.9459	0.99873	0.9953		10.5273	0.84972
10.9456	0.99873	0.9953		10.5267	0.84972
10.9453	0.99873	0.9953		10.5261	0.84972
10.945	0.99873	0.9953		10.5255	0.8498
10.9447	0.99873	0.9953		10.5248	0.84984
10.9444	0.99873	0.9953		10.5242	0.84997
10.9441	0.99873	0.9953		10.5236	0.85001
10.9438	0.99873	0.9953		10.523	0.85006
10.9435	0.99873	0.99488		10.5223	0.85006
10.9432	0.99873	0.99488		10.5217	0.85001
10.9429	0.99873	0.99488		10.5211	0.84997
10.9426	0.99873	0.99488		10.5205	0.84993
10.9423	0.99873	0.99488		10.5199	0.84989
10.942	0.99873	0.99488		10.5192	0.84984
10.9417	0.99873	0.99488		10.5186	0.84976
10.9413	0.99873	0.99488		10.518	0.84972
10.941	0.99873	0.99488		10.5174	0.84963
10.9407	0.99873	0.99488		10.5167	0.8495
10.9405	0.99873	0.99488		10.5161	0.84946
10.9402	0.99873	0.99488		10.5155	0.84937
10.9398	0.99873	0.99488		10.5149	0.84929
10.9395	0.99873	0.99488		10.5143	0.84924
10.9393	0.99873	0.99445		10.5136	0.84924
10.939	0.99873	0.99445		10.513	0.84924
10.9386	0.99873	0.99445		10.5124	0.84924
10.9383	0.99873	0.99445		10.5118	0.84924
10.9381	0.99873	0.99445		10.5112	0.84924
10.9378	0.99873	0.99445		10.5106	0.84929
10.9375	0.99873	0.99445		10.51	0.84933
10.9372	0.99873	0.99445		10.5093	0.84937
10.9368	0.99873	0.99445		10.5087	0.8495
10.9365	0.99873	0.99445		10.5081	0.84959
10.9362	0.9983	0.99445		10.5075	0.84967
10.9359	0.9983	0.99445		10.5069	0.8498
10.9356	0.9983	0.99445		10.5063	0.84989
10.9353	0.9983	0.99402		10.5056	0.84997
10.9351	0.9983	0.99402		10.505	0.8501
10.9347	0.9983	0.99402		10.5044	0.85023
10.9344	0.9983	0.99402		10.5038	0.85036
10.9341	0.9983	0.99402		10.5032	0.85053
10.9338	0.9983	0.99402		10.5026	0.85066
10.9335	0.9983	0.99402		10.502	0.85083
10.9332	0.9983	0.99402		10.5014	0.85096
10.9329	0.9983	0.99402		10.5007	0.85108
10.9326	0.9983	0.99402		10.5001	0.85117
10.9323	0.9983	0.99402		10.4995	0.85126
10.932	0.9983	0.99402		10.4989	0.8513
10.9317	0.9983	0.99402		10.4983	0.85134
10.9314	0.9983	0.99402		10.4977	0.85134
10.9311	0.9983	0.99402		10.4971	0.85134
10.9308	0.9983	0.9936		10.4965	0.85134
10.9305	0.9983	0.9936		10.4958	0.85138
10.9302	0.9983	0.9936		10.4952	0.85134
10.9299	0.9983	0.9936		10.4947	0.85134
10.9297	0.9983	0.9936		10.494	0.85134
10.9294	0.9983	0.9936		10.4934	0.85134
10.9291	0.9983	0.9936		10.4927	0.85134
10.9287	0.9983	0.9936		10.4922	0.85134
10.9284	0.9983	0.9936		10.4915	0.85143
10.9282	0.9983	0.9936		10.4909	0.85147
10.9278	0.9983	0.9936		10.4902	0.8516
10.9275	0.9983	0.99317		10.4897	0.85173
10.9272	0.9983	0.99317		10.489	0.85194
10.9269	0.9983	0.99317		10.4884	0.8522
10.9266	0.9983	0.99317		10.4879	0.85241
10.9263	0.9983	0.99317		10.4872	0.85263
10.926	0.9983	0.99317		10.4866	0.85288
10.9257	0.9983	0.99317		10.486	0.85301
10.9253	0.9983	0.99317		10.4854	0.85318
10.925	0.9983	0.99317		10.4847	0.85335
10.9247	0.9983	0.99317		10.4841	0.85348
10.9244	0.9983	0.99274		10.4835	0.85357
10.9241	0.9983	0.99274		10.4829	0.8537
10.9238	0.9983	0.99274		10.4823	0.85382
10.9235	0.99787	0.99274		10.4816	0.85395
10.9232	0.99787	0.99274		10.481	0.85404
10.9229	0.99787	0.99274		10.4804	0.85417
10.9227	0.99787	0.99274		10.4799	0.85434
10.9223	0.99787	0.99274		10.4792	0.85442
10.922	0.99787	0.99274		10.4785	0.85485
10.9217	0.99787	0.99274		10.4779	0.85485
10.9214	0.99787	0.99231		10.4773	0.85485
10.9211	0.99787	0.99231		10.4767	0.85528
10.9208	0.99787	0.99231		10.4761	0.85528
10.9205	0.99787	0.99231		10.4754	0.85528
10.9202	0.99787	0.99231		10.4748	0.85571
10.9199	0.99787	0.99231		10.4742	0.85571
10.9196	0.99787	0.99231		10.4736	0.85571
10.9193	0.99787	0.99231		10.473	0.85571
10.919	0.99787	0.99231		10.4724	0.85571
10.9187	0.99787	0.99189		10.4717	0.85614
10.9184	0.99787	0.99189		10.4711	0.85614
10.9181	0.99787	0.99189		10.4705	0.85614
10.9177	0.99787	0.99189		10.4699	0.85614
10.9174	0.99787	0.99189		10.4693	0.85614
10.9171	0.99787	0.99189		10.4687	0.85656
10.9168	0.99787	0.99189		10.4681	0.85656
10.9165	0.99787	0.99189		10.4675	0.85656
10.9162	0.99787	0.99146		10.4669	0.85656
10.9159	0.99787	0.99146		10.4662	0.85699
10.9156	0.99787	0.99146		10.4656	0.85699
10.9153	0.99787	0.99146		10.465	0.85699
10.915	0.99787	0.99146		10.4644	0.85699
10.9147	0.99787	0.99146		10.4638	0.85699
10.9144	0.99787	0.99146		10.4631	0.85699
10.9141	0.99787	0.99146		10.4625	0.85699
10.9138	0.99744	0.99146		10.4619	0.85699
10.9135	0.99744	0.99103		10.4613	0.85742
10.9132	0.99744	0.99103		10.4607	0.85742
10.9129	0.99744	0.99103		10.4601	0.85742
10.9126	0.99744	0.99103		10.4594	0.85742
10.9123	0.99744	0.99103		10.4588	0.85785
10.912	0.99744	0.99103		10.4582	0.85785
10.9117	0.99744	0.99103		10.4576	0.85785
10.9114	0.99744	0.99103		10.4569	0.85828
10.9111	0.99744	0.99103		10.4564	0.85828
10.9107	0.99744	0.99061		10.4558	0.85828
10.9104	0.99744	0.99061		10.4551	0.8587
10.9101	0.99744	0.99061		10.4545	0.8587
10.9099	0.99744	0.99061		10.4539	0.8587
10.9096	0.99744	0.99061		10.4533	0.8587
10.9093	0.99744	0.99061		10.4527	0.85913
10.9089	0.99744	0.99061		10.4521	0.85913
10.9086	0.99744	0.99061		10.4514	0.85913
10.9083	0.99744	0.99018		10.4509	0.85913
10.908	0.99744	0.99018		10.4503	0.85913
10.9077	0.99744	0.99018		10.4497	0.85956
10.9075	0.99744	0.99018		10.449	0.85956
10.9071	0.99744	0.99018		10.4484	0.85956
10.9068	0.99744	0.99018		10.4478	0.85956
10.9065	0.99744	0.99018		10.4472	0.85999
10.9062	0.99744	0.98975		10.4465	0.85999
10.9059	0.99744	0.98975		10.4459	0.85999
10.9056	0.99744	0.98975		10.4453	0.86042
10.9053	0.99744	0.98975		10.4447	0.86042
10.905	0.99744	0.98975		10.4441	0.86042
10.9047	0.99744	0.98975		10.4434	0.86084
10.9044	0.99744	0.98975		10.4428	0.86084
10.9041	0.99701	0.98932		10.4421	0.86127
10.9038	0.99701	0.98932		10.4416	0.86127
10.9035	0.99701	0.98932		10.4409	0.86127
10.9032	0.99701	0.98932		10.4403	0.8617
10.9029	0.99701	0.98932		10.4397	0.8617
10.9026	0.99701	0.98932		10.439	0.8617
10.9023	0.99701	0.98932		10.4384	0.8617
10.902	0.99701	0.9889		10.4378	0.8617
10.9017	0.99701	0.9889		10.4372	0.86213
10.9014	0.99701	0.9889		10.4365	0.86213
10.9011	0.99701	0.9889		10.4359	0.86213
10.9008	0.99701	0.9889		10.4353	0.86213
10.9005	0.99701	0.9889		10.4347	0.86213
10.9002	0.99701	0.9889		10.4341	0.86213
10.8999	0.99701	0.9889		10.4335	0.86256
10.8996	0.99701	0.98847		10.4328	0.86256
10.8993	0.99701	0.98847		10.4322	0.86256
10.899	0.99701	0.98847		10.4316	0.86256
10.8987	0.99701	0.98847		10.431	0.86256
10.8984	0.99701	0.98847		10.4304	0.86298
10.898	0.99701	0.98847		10.4298	0.86298
10.8978	0.99701	0.98804		10.4292	0.86298
10.8974	0.99701	0.98804		10.4286	0.86298
10.8972	0.99701	0.98804		10.4279	0.86298
10.8969	0.99701	0.98804		10.4273	0.86341
10.8966	0.99701	0.98804		10.4267	0.86341
10.8962	0.99701	0.98804		10.4261	0.86341
10.896	0.99701	0.98762		10.4255	0.86341
10.8957	0.99658	0.98762		10.4249	0.86384
10.8954	0.99658	0.98762		10.4242	0.86384
10.8951	0.99658	0.98762		10.4236	0.86384
10.8947	0.99658	0.98762		10.423	0.86384
10.8945	0.99658	0.98762		10.4224	0.86427
10.8941	0.99658	0.98719		10.4218	0.86427
10.8939	0.99658	0.98719		10.4212	0.86427
10.8935	0.99658	0.98719		10.4205	0.86427
10.8932	0.99658	0.98719		10.4199	0.8647
10.8929	0.99658	0.98719		10.4193	0.8647
10.8927	0.99658	0.98719		10.4187	0.8647
10.8924	0.99658	0.98676		10.4181	0.86512
10.8921	0.99615	0.98676		10.4174	0.86512
10.8918	0.99615	0.98676		10.4168	0.86555
10.8915	0.99615	0.98676		10.4162	0.86555
10.8912	0.99615	0.98676		10.4156	0.86555
10.8909	0.99615	0.98676		10.4149	0.86598
10.8906	0.99615	0.98634		10.4144	0.86598
10.8903	0.99615	0.98634		10.4137	0.86598
10.8899	0.99615	0.98634		10.4131	0.86598
10.8897	0.99615	0.98634		10.4124	0.86598
10.8894	0.99615	0.98634		10.4118	0.86641
10.8891	0.99615	0.98634		10.4112	0.86641
10.8887	0.99615	0.98634		10.4106	0.86641
10.8885	0.99615	0.98591		10.41	0.86641
10.8881	0.99615	0.98591		10.4093	0.86641
10.8879	0.99615	0.98591		10.4087	0.86684
10.8875	0.99615	0.98591		10.4081	0.86684
10.8872	0.99615	0.98591		10.4075	0.86684
10.887	0.99615	0.98591		10.4069	0.86684
10.8866	0.99615	0.98548		10.4063	0.86684
10.8863	0.99615	0.98548		10.4056	0.86684
10.886	0.99615	0.98548		10.405	0.86684
10.8857	0.99615	0.98548		10.4043	0.86684
10.8855	0.99615	0.98548		10.4037	0.86726
10.8851	0.99615	0.98505		10.4031	0.86726
10.8848	0.99615	0.98505		10.4025	0.86726
10.8845	0.99615	0.98505		10.4019	0.86726
10.8842	0.99615	0.98505		10.4013	0.86726
10.8839	0.99615	0.98505		10.4007	0.86726
10.8836	0.99572	0.98463		10.4	0.86726
10.8832	0.99572	0.98463		10.3994	0.86726
10.883	0.99572	0.98463		10.3988	0.86769
10.8827	0.99572	0.98463		10.3982	0.86769
10.8824	0.99572	0.9842		10.3976	0.86769
10.8821	0.99572	0.9842		10.397	0.86769
10.8818	0.99572	0.9842		10.3964	0.86769
10.8815	0.99572	0.9842		10.3957	0.86769
10.8812	0.99572	0.9842		10.3951	0.86769
10.8809	0.99572	0.98377		10.3946	0.86769
10.8805	0.99572	0.98377		10.3939	0.86769
10.8803	0.99572	0.98377		10.3933	0.86769
10.88	0.99572	0.98377		10.3927	0.86769
10.8797	0.99572	0.98377		10.392	0.86769
10.8794	0.99572	0.98335		10.3914	0.86769
10.8791	0.99529	0.98335		10.3908	0.86769
10.8788	0.99529	0.98335		10.3901	0.86769
10.8785	0.99529	0.98335		10.3895	0.86769
10.8782	0.99529	0.98335		10.3889	0.86769
10.8779	0.99529	0.98292		10.3883	0.86812
10.8776	0.99529	0.98292		10.3876	0.86812
10.8773	0.99529	0.98292		10.387	0.86812
10.877	0.99529	0.98292		10.3863	0.86812
10.8767	0.99529	0.98249		10.3857	0.86812
10.8764	0.99529	0.98249		10.3851	0.86812
10.8761	0.99529	0.98249		10.3845	0.86812
10.8758	0.99529	0.98249		10.3839	0.86812
10.8755	0.99529	0.98207		10.3832	0.86812
10.8752	0.99529	0.98207		10.3826	0.86812
10.8749	0.99486	0.98207		10.382	0.86812
10.8746	0.99486	0.98207		10.3814	0.86812
10.8743	0.99486	0.98207		10.3808	0.86812
10.874	0.99486	0.98164		10.3802	0.86812
10.8737	0.99486	0.98164		10.3796	0.86812
10.8734	0.99486	0.98164		10.379	0.86812
10.8731	0.99486	0.98164		10.3783	0.86812
10.8728	0.99486	0.98121		10.3777	0.86812
10.8725	0.99486	0.98121		10.3771	0.86812
10.8722	0.99486	0.98121		10.3765	0.86812
10.8719	0.99443	0.98121		10.3759	0.86812
10.8717	0.99443	0.98078		10.3753	0.86855
10.8713	0.99443	0.98078		10.3746	0.86855
10.871	0.99443	0.98078		10.374	0.86855
10.8707	0.99443	0.98078		10.3734	0.86855
10.8704	0.99443	0.98078		10.3727	0.86855
10.8702	0.99443	0.98036		10.3722	0.86855
10.8698	0.99443	0.98036		10.3716	0.86855
10.8695	0.99443	0.98036		10.3709	0.86855
10.8693	0.99443	0.98036		10.3703	0.86898
10.869	0.99443	0.97993		10.3697	0.86898
10.8687	0.99443	0.97993		10.369	0.86898
10.8684	0.99443	0.97993		10.3684	0.86898
10.8681	0.99443	0.97993		10.3678	0.86898
10.8678	0.99443	0.97993		10.3672	0.86898
10.8675	0.994	0.9795		10.3665	0.86855
10.8672	0.994	0.9795		10.3659	0.86855
10.8669	0.994	0.9795		10.3653	0.86855
10.8666	0.994	0.97908		10.3647	0.86855
10.8663	0.994	0.97908		10.3641	0.86855
10.866	0.994	0.97908		10.3635	0.86812
10.8657	0.994	0.97908		10.3628	0.86812
10.8654	0.994	0.97865		10.3622	0.86812
10.8651	0.994	0.97865		10.3616	0.86812
10.8648	0.994	0.97865		10.361	0.86812
10.8645	0.994	0.97865		10.3604	0.86812
10.8642	0.99357	0.97822		10.3598	0.86812
10.8639	0.99357	0.97822		10.3591	0.86812
10.8636	0.99357	0.97822		10.3585	0.86812
10.8633	0.99357	0.97822		10.3579	0.86812
10.863	0.99357	0.9778		10.3573	0.86812
10.8627	0.99357	0.9778		10.3567	0.86812
10.8624	0.99357	0.9778		10.3561	0.86812
10.8621	0.99357	0.9778		10.3554	0.86812
10.8617	0.99357	0.97737		10.3548	0.86812
10.8615	0.99357	0.97737		10.3542	0.86812
10.8612	0.99357	0.97737		10.3536	0.86812
10.8609	0.99357	0.97737		10.353	0.86812
10.8606	0.99357	0.97694		10.3524	0.86812
10.8603	0.99357	0.97694		10.3518	0.86812
10.86	0.99314	0.97694		10.3512	0.86812
10.8597	0.99314	0.97694		10.3506	0.86812
10.8593	0.99314	0.97651		10.3499	0.86812
10.8591	0.99314	0.97651		10.3493	0.86812
10.8588	0.99314	0.97651		10.3487	0.86812
10.8584	0.99314	0.97609		10.3481	0.86769
10.8581	0.99314	0.97609		10.3475	0.86769
10.8579	0.99314	0.97609		10.3469	0.86769
10.8575	0.99314	0.97609		10.3462	0.86769
10.8573	0.99314	0.97566		10.3456	0.86769
10.857	0.99314	0.97566		10.345	0.86769
10.8567	0.99271	0.97566		10.3443	0.86769
10.8563	0.99271	0.97523		10.3437	0.86726
10.8561	0.99271	0.97523		10.3431	0.86726
10.8558	0.99271	0.97523		10.3425	0.86726
10.8554	0.99271	0.97523		10.3419	0.86726
10.8552	0.99271	0.97481		10.3412	0.86726
10.8548	0.99271	0.97481		10.3406	0.86726
10.8546	0.99271	0.97481		10.3399	0.86684
10.8542	0.99228	0.97438		10.3393	0.86684
10.8539	0.99228	0.97438		10.3387	0.86684
10.8536	0.99228	0.97438		10.3381	0.86684
10.8533	0.99228	0.97438		10.3375	0.86684
10.853	0.99228	0.97395		10.3369	0.86684
10.8527	0.99228	0.97395		10.3363	0.86684
10.8524	0.99228	0.97395		10.3357	0.86684
10.8521	0.99185	0.97352		10.3351	0.86684
10.8518	0.99185	0.97352		10.3345	0.86684
10.8515	0.99185	0.97352		10.3338	0.86684
10.8512	0.99185	0.9731		10.3332	0.86684
10.8509	0.99185	0.9731		10.3326	0.86684
10.8506	0.99185	0.9731		10.3321	0.86684
10.8504	0.99185	0.9731		10.3314	0.86684
10.85	0.99185	0.97267		10.3308	0.86641
10.8497	0.99185	0.97267		10.3302	0.86641
10.8494	0.99185	0.97267		10.3296	0.86641
10.8491	0.99185	0.97224		10.329	0.86641
10.8488	0.99142	0.97224		10.3284	0.86641
10.8485	0.99142	0.97224		10.3277	0.86641
10.8482	0.99142	0.97182		10.3271	0.86598
10.8478	0.99142	0.97182		10.3265	0.86598
10.8476	0.99142	0.97182		10.3259	0.86598
10.8472	0.99142	0.97139		10.3253	0.86598
10.8469	0.99142	0.97139		10.3247	0.86555
10.8467	0.99142	0.97139		10.324	0.86555
10.8464	0.99142	0.97139		10.3234	0.86555
10.8461	0.99099	0.97096		10.3228	0.86555
10.8458	0.99099	0.97096		10.3222	0.86555
10.8454	0.99099	0.97096		10.3216	0.86555
10.8451	0.99099	0.97054		10.321	0.86555
10.8448	0.99099	0.97054		10.3204	0.86555
10.8445	0.99099	0.97054		10.3198	0.86512
10.8442	0.99099	0.97011		10.3191	0.86512
10.8439	0.99055	0.97011		10.3186	0.8647
10.8436	0.99055	0.97011		10.3179	0.8647
10.8433	0.99055	0.96968		10.3173	0.8647
10.843	0.99055	0.96968		10.3167	0.8647
10.8427	0.99055	0.96968		10.3161	0.86427
10.8424	0.99055	0.96925		10.3155	0.86427
10.8421	0.99012	0.96925		10.3148	0.86427
10.8418	0.99012	0.96925		10.3142	0.86384
10.8415	0.99012	0.96883		10.3136	0.86384
10.8412	0.99012	0.96883		10.3129	0.86384
10.8409	0.99012	0.96883		10.3124	0.86384
10.8406	0.99012	0.9684		10.3117	0.86384
10.8403	0.99012	0.9684		10.3111	0.86341
10.84	0.99012	0.9684		10.3105	0.86341
10.8398	0.98969	0.96797		10.3099	0.86341
10.8394	0.98969	0.96797		10.3093	0.86298
10.8392	0.98969	0.96797		10.3087	0.86298
10.8389	0.98969	0.96755		10.308	0.86298
10.8386	0.98969	0.96755		10.3074	0.86256
10.8383	0.98969	0.96755		10.3068	0.86256
10.838	0.98969	0.96712		10.3062	0.86256
10.8377	0.98926	0.96712		10.3056	0.86256
10.8374	0.98926	0.96712		10.305	0.86256
10.8371	0.98926	0.96669		10.3043	0.86213
10.8368	0.98926	0.96669		10.3037	0.86213
10.8365	0.98926	0.96669		10.3031	0.86213
10.8362	0.98926	0.96627		10.3025	0.86213
10.8359	0.98883	0.96627		10.3019	0.86213
10.8356	0.98883	0.96627		10.3012	0.86213
10.8353	0.98883	0.96584		10.3006	0.8617
10.835	0.98883	0.96584		10.3	0.8617
10.8347	0.98883	0.96584		10.2994	0.8617
10.8344	0.98883	0.96541		10.2987	0.8617
10.8341	0.9884	0.96541		10.2981	0.8617
10.8338	0.9884	0.96541		10.2975	0.8617
10.8335	0.9884	0.96498		10.2969	0.8617
10.8332	0.9884	0.96498		10.2963	0.8617
10.8329	0.9884	0.96498		10.2956	0.8617
10.8327	0.9884	0.96456		10.295	0.8617
10.8323	0.98797	0.96456		10.2944	0.8617
10.832	0.98797	0.96413		10.2938	0.8617
10.8317	0.98797	0.96413		10.2932	0.8617
10.8314	0.98797	0.96413		10.2926	0.86127
10.8312	0.98797	0.9637		10.2919	0.86127
10.8308	0.98754	0.9637		10.2914	0.86127
10.8305	0.98754	0.9637		10.2907	0.86127
10.8303	0.98754	0.96328		10.2901	0.86084
10.83	0.98754	0.96328		10.2895	0.86084
10.8296	0.98754	0.96285		10.2888	0.86084
10.8293	0.98711	0.96285		10.2882	0.86084
10.8291	0.98711	0.96285		10.2876	0.86084
10.8287	0.98711	0.96242		10.287	0.86042
10.8285	0.98711	0.96242		10.2864	0.86042
10.8282	0.98711	0.962		10.2858	0.86042
10.8278	0.98711	0.962		10.2851	0.86042
10.8275	0.98711	0.962		10.2845	0.86042
10.8272	0.98668	0.96157		10.2839	0.86042
10.8269	0.98668	0.96157		10.2833	0.86042
10.8267	0.98668	0.96157		10.2827	0.86042
10.8263	0.98668	0.96114		10.2821	0.86042
10.8261	0.98668	0.96114		10.2814	0.85999
10.8257	0.98668	0.96071		10.2808	0.85999
10.8254	0.98625	0.96071		10.2802	0.85999
10.8251	0.98625	0.96071		10.2796	0.85999
10.8248	0.98625	0.96029		10.279	0.85999
10.8245	0.98625	0.96029		10.2784	0.85999
10.8242	0.98625	0.95986		10.2777	0.85999
10.8239	0.98582	0.95986		10.2771	0.85956
10.8237	0.98582	0.95986		10.2766	0.85956
10.8233	0.98582	0.95943		10.2759	0.85956
10.823	0.98582	0.95943		10.2752	0.85956
10.8226	0.98539	0.95901		10.2746	0.85956
10.8224	0.98539	0.95901		10.274	0.85913
10.8221	0.98539	0.95901		10.2734	0.85913
10.8219	0.98539	0.95858		10.2727	0.85913
10.8215	0.98539	0.95858		10.2721	0.85913
10.8213	0.98496	0.95858		10.2715	0.8587
10.8209	0.98496	0.95815		10.2709	0.8587
10.8206	0.98496	0.95815		10.2703	0.8587
10.8203	0.98496	0.95772		10.2696	0.8587
10.8201	0.98496	0.95772		10.269	0.8587
10.8198	0.98496	0.95772		10.2684	0.8587
10.8194	0.98453	0.9573		10.2678	0.8587
10.8191	0.98453	0.9573		10.2671	0.8587
10.8188	0.98453	0.9573		10.2665	0.85828
10.8185	0.98453	0.95687		10.2659	0.85828
10.8182	0.9841	0.95687		10.2653	0.85828
10.8179	0.9841	0.95644		10.2647	0.85828
10.8176	0.9841	0.95644		10.264	0.85828
10.8173	0.9841	0.95644		10.2634	0.85828
10.8171	0.9841	0.95602		10.2628	0.85785
10.8167	0.98367	0.95602		10.2622	0.85785
10.8165	0.98367	0.95559		10.2616	0.85785
10.8162	0.98367	0.95559		10.2609	0.85785
10.8159	0.98367	0.95559		10.2603	0.85785
10.8156	0.98367	0.95516		10.2597	0.85785
10.8153	0.98324	0.95516		10.2591	0.85785
10.815	0.98324	0.95474		10.2585	0.85785
10.8147	0.98324	0.95474		10.2579	0.85785
10.8144	0.98324	0.95474		10.2573	0.85785
10.814	0.98281	0.95431		10.2567	0.85785
10.8138	0.98281	0.95431		10.256	0.85742
10.8135	0.98281	0.95388		10.2554	0.85742
10.8132	0.98281	0.95388		10.2548	0.85742
10.8129	0.98238	0.95345		10.2542	0.85742
10.8126	0.98238	0.95345		10.2535	0.85699
10.8123	0.98238	0.95345		10.2529	0.85699
10.8119	0.98238	0.95303		10.2523	0.85699
10.8116	0.98195	0.95303		10.2517	0.85656
10.8113	0.98195	0.9526		10.2512	0.85656
10.811	0.98195	0.9526		10.2504	0.85656
10.8108	0.98195	0.95217		10.2499	0.85656
10.8104	0.98195	0.95217		10.2492	0.85656
10.8101	0.98152	0.95217		10.2486	0.85656
10.8098	0.98152	0.95175		10.248	0.85614
10.8095	0.98152	0.95175		10.2473	0.85614
10.8092	0.98109	0.95132		10.2467	0.85614
10.8089	0.98109	0.95132		10.2461	0.85571
10.8086	0.98109	0.95089		10.2455	0.85571
10.8084	0.98109	0.95089		10.2448	0.85571
10.808	0.98066	0.95047		10.2442	0.85528
10.8077	0.98066	0.95047		10.2436	0.85528
10.8073	0.98066	0.95004		10.243	0.85528
10.8071	0.98066	0.95004		10.2424	0.85528
10.8068	0.98023	0.94961		10.2417	0.85528
10.8065	0.98023	0.94961		10.2411	0.85528
10.8062	0.98023	0.94918		10.2405	0.85485
10.8058	0.9798	0.94918		10.2398	0.85485
10.8056	0.9798	0.94918		10.2393	0.85485
10.8053	0.9798	0.94876		10.2386	0.85442
10.805	0.9798	0.94876		10.238	0.85442
10.8047	0.97937	0.94833		10.2374	0.85438
10.8044	0.97937	0.94833		10.2368	0.8543
10.8041	0.97937	0.9479		10.2362	0.85412
10.8038	0.97937	0.9479		10.2356	0.854
10.8035	0.97894	0.94748		10.235	0.85382
10.8032	0.97894	0.94748		10.2344	0.8537
10.8029	0.97894	0.94705		10.2338	0.85357
10.8026	0.97894	0.94705		10.2332	0.85348
10.8023	0.97851	0.94662		10.2325	0.85335
10.802	0.97851	0.94662		10.2319	0.85327
10.8017	0.97851	0.9462		10.2312	0.85323
10.8014	0.97851	0.9462		10.2307	0.85318
10.8011	0.97808	0.94577		10.2301	0.85314
10.8008	0.97808	0.94577		10.2294	0.8531
10.8005	0.97808	0.94577		10.2288	0.85305
10.8003	0.97765	0.94534		10.2281	0.85297
10.7999	0.97765	0.94534		10.2275	0.85284
10.7997	0.97765	0.94491		10.2269	0.85271
10.7994	0.97765	0.94491		10.2263	0.85254
10.7991	0.97722	0.94449		10.2257	0.85241
10.7988	0.97722	0.94449		10.225	0.85228
10.7985	0.97722	0.94406		10.2243	0.8522
10.7982	0.97678	0.94406		10.2237	0.85207
10.7979	0.97678	0.94363		10.2231	0.85198
10.7976	0.97678	0.94363		10.2226	0.8519
10.7973	0.97635	0.94321		10.2219	0.85177
10.797	0.97635	0.94321		10.2213	0.85168
10.7967	0.97635	0.94278		10.2207	0.85156
10.7964	0.97592	0.94278		10.22	0.85147
10.7961	0.97592	0.94235		10.2194	0.85138
10.7958	0.97592	0.94235		10.2188	0.85134
10.7955	0.97549	0.94192		10.2181	0.85126
10.7952	0.97549	0.94192		10.2175	0.85113
10.7949	0.97549	0.9415		10.2169	0.851
10.7946	0.97506	0.9415		10.2163	0.85087
10.7943	0.97506	0.94107		10.2156	0.85079
10.794	0.97506	0.94107		10.215	0.85066
10.7937	0.97463	0.94064		10.2143	0.85057
10.7934	0.97463	0.94064		10.2138	0.85044
10.7931	0.97463	0.94022		10.2132	0.85036
10.7928	0.9742	0.94022		10.2125	0.85027
10.7925	0.9742	0.93979		10.2119	0.85014
10.7923	0.9742	0.93979		10.2113	0.85006
10.7919	0.97377	0.93936		10.2106	0.84997
10.7917	0.97377	0.93936		10.21	0.84984
10.7914	0.97377	0.93894		10.2094	0.84976
10.7911	0.97334	0.93894		10.2088	0.84967
10.7907	0.97334	0.93851		10.2081	0.84959
10.7904	0.97334	0.93851		10.2075	0.8495
10.7901	0.97291	0.93808		10.2068	0.84937
10.7898	0.97291	0.93808		10.2062	0.84929
10.7895	0.97248	0.93765		10.2057	0.84916
10.7892	0.97248	0.93765		10.205	0.84903
10.7889	0.97248	0.93723		10.2044	0.8489
10.7886	0.97205	0.93723		10.2038	0.84877
10.7883	0.97205	0.9368		10.2032	0.84865
10.788	0.97205	0.9368		10.2026	0.84856
10.7877	0.97162	0.93637		10.202	0.84843
10.7874	0.97162	0.93637		10.2014	0.8483
10.7871	0.97162	0.93595		10.2007	0.84817
10.7867	0.97119	0.93595		10.2001	0.84809
10.7865	0.97119	0.93552		10.1995	0.84796
10.7861	0.97076	0.93552		10.1989	0.84783
10.7859	0.97076	0.93509		10.1983	0.84775
10.7856	0.97076	0.93509		10.1977	0.84762
10.7852	0.97033	0.93467		10.197	0.84753
10.785	0.97033	0.93467		10.1965	0.8474
10.7846	0.9699	0.93424		10.1958	0.84728
10.7843	0.9699	0.93424		10.1953	0.84715
10.7841	0.9699	0.93381		10.1946	0.84702
10.7838	0.96947	0.93381		10.194	0.84693
10.7835	0.96947	0.93338		10.1934	0.84685
10.7831	0.96947	0.93338		10.1928	0.8468
10.7829	0.96904	0.93296		10.1922	0.84676
10.7826	0.96904	0.93296		10.1915	0.84668
10.7823	0.96861	0.93253		10.1908	0.84659
10.782	0.96861	0.93253		10.1902	0.84646
10.7817	0.96861	0.9321		10.1896	0.84633
10.7814	0.96818	0.9321		10.189	0.84621
10.7811	0.96818	0.93168		10.1883	0.84608
10.7808	0.96775	0.93125		10.1877	0.84599
10.7805	0.96775	0.93125		10.187	0.84591
10.7801	0.96775	0.93082		10.1864	0.84582
10.7798	0.96732	0.93082		10.1858	0.84573
10.7796	0.96732	0.9304		10.1852	0.84565
10.7792	0.96689	0.9304		10.1846	0.84552
10.7789	0.96689	0.92997		10.184	0.84539
10.7787	0.96646	0.92997		10.1833	0.84526
10.7783	0.96646	0.92954		10.1827	0.84509
10.7781	0.96646	0.92954		10.1821	0.84496
10.7777	0.96603	0.92911		10.1814	0.84484
10.7774	0.96603	0.92869		10.1808	0.84479
10.7772	0.9656	0.92869		10.1802	0.84471
10.7768	0.9656	0.92826		10.1795	0.84462
10.7765	0.9656	0.92826		10.1789	0.84458
10.7762	0.96517	0.92783		10.1783	0.84449
10.7759	0.96517	0.92783		10.1777	0.84445
10.7756	0.96474	0.92741		10.1771	0.84432
10.7753	0.96474	0.92741		10.1765	0.84419
10.775	0.96474	0.92698		10.1759	0.84411
10.7747	0.96431	0.92698		10.1753	0.84398
10.7744	0.96431	0.92655		10.1747	0.84385
10.7741	0.96388	0.92612		10.174	0.84372
10.7738	0.96388	0.92612		10.1734	0.84364
10.7735	0.96344	0.9257		10.1728	0.84351
10.7731	0.96344	0.9257		10.1722	0.84338
10.7729	0.96301	0.92527		10.1715	0.84329
10.7726	0.96301	0.92527		10.1709	0.84317
10.7723	0.96301	0.92484		10.1703	0.84304
10.772	0.96258	0.92484		10.1697	0.84291
10.7717	0.96258	0.92442		10.169	0.84282
10.7714	0.96215	0.92442		10.1684	0.8427
10.7711	0.96215	0.92399		10.1678	0.84261
10.7708	0.96172	0.92356		10.1671	0.84252
10.7705	0.96172	0.92356		10.1666	0.84244
10.7702	0.96129	0.92314		10.1659	0.84244
10.7699	0.96129	0.92314		10.1653	0.8424
10.7696	0.96086	0.92271		10.1646	0.84235
10.7693	0.96086	0.92271		10.164	0.84227
10.769	0.96043	0.92228		10.1634	0.84218
10.7687	0.96043	0.92228		10.1628	0.8421
10.7684	0.96	0.92185		10.1621	0.84197
10.7681	0.96	0.92143		10.1615	0.84184
10.7678	0.95957	0.92143		10.1609	0.84167
10.7675	0.95957	0.921		10.1603	0.8415
10.7672	0.95914	0.921		10.1597	0.84141
10.7669	0.95914	0.92057		10.1591	0.84128
10.7666	0.95871	0.92057		10.1584	0.84115
10.7663	0.95871	0.92015		10.1578	0.84107
10.766	0.95871	0.92015		10.1572	0.84098
10.7657	0.95828	0.91972		10.1566	0.84094
10.7653	0.95785	0.91929		10.1559	0.84086
10.7651	0.95785	0.91929		10.1554	0.84077
10.7647	0.95742	0.91887		10.1547	0.84068
10.7645	0.95742	0.91887		10.1541	0.8406
10.7642	0.95699	0.91844		10.1535	0.84051
10.7639	0.95699	0.91844		10.1529	0.84043
10.7636	0.95656	0.91801		10.1522	0.84034
10.7633	0.95656	0.91758		10.1516	0.84021
10.763	0.95613	0.91758		10.1509	0.84017
10.7627	0.95613	0.91716		10.1503	0.84008
10.7624	0.9557	0.91716		10.1496	0.84
10.7621	0.9557	0.91673		10.1491	0.83987
10.7618	0.95527	0.91673		10.1485	0.83974
10.7615	0.95527	0.9163		10.1478	0.83957
10.7612	0.95484	0.9163		10.1472	0.8394
10.7609	0.95484	0.91588		10.1465	0.83927
10.7606	0.95441	0.91588		10.1459	0.83914
10.7603	0.95398	0.91545		10.1453	0.83906
10.76	0.95398	0.91502		10.1447	0.83893
10.7597	0.95398	0.91502		10.1441	0.83889
10.7594	0.95355	0.91502		10.1435	0.8388
10.7591	0.95355	0.91459		10.1429	0.8388
10.7588	0.95312	0.91459		10.1423	0.83872
10.7584	0.95312	0.91417		10.1417	0.83863
10.7582	0.95269	0.91374		10.1411	0.83859
10.7578	0.95269	0.91374		10.1404	0.83846
10.7576	0.95226	0.91331		10.1398	0.83837
10.7572	0.95183	0.91331		10.1392	0.83829
10.7569	0.95183	0.91289		10.1386	0.83816
10.7567	0.9514	0.91289		10.1379	0.83807
10.7564	0.9514	0.91246		10.1373	0.83799
10.7561	0.95097	0.91246		10.1367	0.83786
10.7558	0.95097	0.91203		10.1361	0.83777
10.7554	0.95054	0.91161		10.1355	0.83769
10.7552	0.95054	0.91161		10.1348	0.83765
10.7549	0.95011	0.91118		10.1342	0.83752
10.7546	0.95011	0.91118		10.1336	0.83747
10.7543	0.94967	0.91075		10.1329	0.83739
10.754	0.94924	0.91075		10.1324	0.8373
10.7537	0.94924	0.91032		10.1317	0.83722
10.7534	0.94881	0.91032		10.1311	0.83717
10.7531	0.94881	0.9099		10.1305	0.83713
10.7528	0.94838	0.9099		10.1299	0.83705
10.7524	0.94795	0.90947		10.1293	0.83696
10.7522	0.94795	0.90947		10.1286	0.83683
10.7519	0.94752	0.90904		10.128	0.8367
10.7516	0.94752	0.90904		10.1274	0.83662
10.7513	0.94709	0.90862		10.1267	0.83649
10.7509	0.94709	0.90819		10.1261	0.83636
10.7507	0.94666	0.90819		10.1255	0.83623
10.7503	0.94623	0.90776		10.1249	0.83615
10.75	0.94623	0.90776		10.1242	0.83598
10.7497	0.9458	0.90734		10.1235	0.83589
10.7494	0.9458	0.90734		10.1229	0.83576
10.7491	0.94537	0.90691		10.1223	0.83568
10.7488	0.94537	0.90648		10.1217	0.83559
10.7486	0.94494	0.90648		10.1211	0.8355
10.7483	0.94451	0.90605		10.1205	0.83542
10.7479	0.94451	0.90605		10.1198	0.83529
10.7477	0.94408	0.90563		10.1193	0.83525
10.7473	0.94408	0.90563		10.1187	0.83516
10.747	0.94365	0.9052		10.118	0.83508
10.7468	0.94365	0.9052		10.1174	0.83499
10.7464	0.94322	0.90477		10.1168	0.83495
10.7462	0.94279	0.90477		10.1162	0.83482
10.7459	0.94279	0.90435		10.1155	0.83478
10.7456	0.94236	0.90435		10.1149	0.83469
10.7452	0.94236	0.90392		10.1144	0.83461
10.745	0.94193	0.90392		10.1137	0.83452
10.7447	0.9415	0.90349		10.1131	0.83448
10.7444	0.9415	0.90307		10.1125	0.83439
10.744	0.94107	0.90307		10.1119	0.83431
10.7437	0.94064	0.90264		10.1113	0.83418
10.7434	0.94064	0.90264		10.1107	0.83405
10.7431	0.94021	0.90221		10.1101	0.83392
10.7428	0.93978	0.90221		10.1095	0.83379
10.7425	0.93978	0.90178		10.1088	0.83366
10.7422	0.93935	0.90178		10.1082	0.83354
10.7419	0.93935	0.90136		10.1076	0.83345
10.7416	0.93892	0.90093		10.107	0.83336
10.7413	0.93849	0.90093		10.1064	0.83328
10.741	0.93849	0.9005		10.1057	0.83319
10.7407	0.93806	0.9005		10.1051	0.83311
10.7404	0.93763	0.90008		10.1045	0.83302
10.7401	0.93763	0.90008		10.1038	0.83298
10.7397	0.9372	0.89965		10.1032	0.83285
10.7395	0.93677	0.89922		10.1025	0.83277
10.7392	0.93677	0.89922		10.1019	0.83268
10.7389	0.93633	0.89879		10.1013	0.83259
10.7386	0.93633	0.89879		10.1007	0.83247
10.7383	0.9359	0.89837		10.1	0.83238
10.738	0.93547	0.89837		10.0994	0.83225
10.7376	0.93547	0.89794		10.0987	0.83212
10.7373	0.93504	0.89794		10.0981	0.83204
10.737	0.93461	0.89751		10.0975	0.83195
10.7367	0.93461	0.89751		10.0968	0.83191
10.7365	0.93418	0.89709		10.0962	0.83182
10.7361	0.93375	0.89666		10.0956	0.83174
10.7359	0.93375	0.89666		10.095	0.8317
10.7356	0.93332	0.89623		10.0944	0.83157
10.7353	0.93289	0.89623		10.0938	0.83148
10.7349	0.93289	0.89581		10.0932	0.83144
10.7347	0.93246	0.89581		10.0926	0.83131
10.7344	0.93203	0.89538		10.092	0.83122
10.7341	0.93203	0.89538		10.0914	0.83114
10.7338	0.9316	0.89495		10.0908	0.8311
10.7335	0.93117	0.89495		10.0902	0.83101
10.7332	0.93117	0.89452		10.0896	0.83097
10.7329	0.93074	0.89452		10.089	0.83093
10.7326	0.93031	0.8941		10.0883	0.83084
10.7323	0.93031	0.8941		10.0877	0.8308
10.732	0.92988	0.89367		10.0871	0.83071
10.7317	0.92945	0.89367		10.0865	0.83063
10.7314	0.92945	0.89324		10.0858	0.8305
10.7311	0.92902	0.89324		10.0852	0.83037
10.7308	0.92859	0.89282		10.0846	0.83024
10.7305	0.92859	0.89282		10.084	0.83007
10.7302	0.92816	0.89239		10.0834	0.82994
10.7299	0.92773	0.89239		10.0828	0.82986
10.7296	0.92773	0.89196		10.0821	0.82981
10.7293	0.9273	0.89196		10.0815	0.82973
10.729	0.92687	0.89154		10.0808	0.82968
10.7287	0.92687	0.89154		10.0802	0.82968
10.7284	0.92644	0.89111		10.0796	0.82968
10.7281	0.92601	0.89111		10.079	0.82964
10.7277	0.92601	0.89111		10.0783	0.82956
10.7274	0.92558	0.89068		10.0777	0.82947
10.7271	0.92515	0.89068		10.077	0.82934
10.7269	0.92472	0.89025		10.0764	0.82913
10.7265	0.92472	0.89025		10.0757	0.829
10.7262	0.92429	0.88983		10.0751	0.82883
10.7259	0.92386	0.88983		10.0745	0.8287
10.7256	0.92386	0.8894		10.0738	0.82861
10.7253	0.92343	0.8894		10.0732	0.82853
10.725	0.923	0.88897		10.0726	0.82849
10.7247	0.92256	0.88897		10.072	0.8284
10.7244	0.92256	0.88855		10.0714	0.82827
10.7241	0.92213	0.88855		10.0708	0.82819
10.7238	0.9217	0.88855		10.0702	0.8281
10.7235	0.9217	0.88812		10.0695	0.82797
10.7233	0.92127	0.88812		10.0689	0.82784
10.7229	0.92084	0.88769		10.0683	0.82767
10.7227	0.92041	0.88769		10.0677	0.82759
10.7224	0.92041	0.88727		10.0671	0.8275
10.722	0.91998	0.88727		10.0665	0.82742
[truncated: 14,083 more rows]

## Sheet: Fig. 2a
B	R_xy	R_D
T	h/e^2	h/e^2
		ΔV=3.7 V
9.30159	0.74752	0.79667
9.30145	0.74753	0.79656
9.3009	0.74753	0.79636
9.30049	0.74755	0.79618
9.30021	0.74746	0.79618
9.29966	0.74747	0.79608
9.29932	0.74746	0.796
9.29891	0.74747	0.79566
9.29863	0.74745	0.79542
9.29829	0.74718	0.79541
9.29794	0.74718	0.79524
9.29746	0.74718	0.79514
9.29698	0.74718	0.79493
9.29663	0.7471	0.79474
9.29622	0.74709	0.79461
9.29601	0.74711	0.79461
9.29553	0.74687	0.79453
9.29512	0.74687	0.79422
9.29484	0.74688	0.79403
9.29436	0.74672	0.79388
9.29402	0.74673	0.7938
9.29367	0.74673	0.79359
9.29347	0.74648	0.79342
9.29292	0.74647	0.79342
9.29257	0.7464	0.7933
9.29216	0.74641	0.79325
9.29195	0.74639	0.79289
9.29154	0.7463	0.79268
9.29126	0.74616	0.79252
9.29064	0.74617	0.79241
9.29058	0.74617	0.79221
9.29009	0.74607	0.792
9.28968	0.74605	0.79188
9.2892	0.7458	0.79179
9.28899	0.74579	0.79148
9.28837	0.7458	0.79149
9.28824	0.7457	0.79128
9.28782	0.7457	0.79114
9.28734	0.7457	0.79105
9.28707	0.74546	0.79105
9.28672	0.74544	0.79082
9.28645	0.74531	0.79065
9.28603	0.74533	0.79054
9.28555	0.74533	0.79055
9.28534	0.74507	0.79049
9.28486	0.74508	0.79014
9.28466	0.74499	0.78992
9.28411	0.74498	0.78978
9.28376	0.74478	0.78977
9.28335	0.74478	0.78965
9.28321	0.74478	0.78945
9.28252	0.74471	0.78944
9.28238	0.74471	0.78926
9.28176	0.74445	0.78927
9.2817	0.74445	0.78914
9.28108	0.74435	0.78913
9.28087	0.74436	0.78907
9.28039	0.74436	0.78906
9.28011	0.74412	0.78875
9.27963	0.74412	0.78875
9.27956	0.74398	0.78854
9.2788	0.74399	0.78843
9.2786	0.74373	0.78841
9.27832	0.74371	0.78834
9.27791	0.74365	0.78813
9.27743	0.74364	0.78813
9.27715	0.74341	0.78795
9.27674	0.74342	0.78786
9.27633	0.74333	0.78786
9.27598	0.74332	0.78778
9.27564	0.74306	0.78779
9.27529	0.74305	0.78746
9.27495	0.74294	0.78747
9.27467	0.74296	0.78723
9.27419	0.74271	0.78707
9.27405	0.74272	0.78706
9.2735	0.74255	0.78695
9.27309	0.74257	0.78696
9.27275	0.74232	0.78675
9.27226	0.74233	0.78676
9.27199	0.74224	0.78655
9.27171	0.74224	0.78655
9.27123	0.74203	0.78641
9.27068	0.74202	0.78633
9.27047	0.74202	0.78633
9.26999	0.74195	0.78603
9.26972	0.74193	0.78603
9.2693	0.74167	0.78579
9.26896	0.74159	0.7858
9.26855	0.74158	0.78565
9.2682	0.74134	0.78555
9.26772	0.74135	0.78556
9.26751	0.7412	0.78536
9.2671	0.7412	0.78536
9.26662	0.74094	0.78517
9.26634	0.74086	0.78508
9.26579	0.74085	0.78506
9.26545	0.74063	0.78498
9.26531	0.74053	0.785
9.26497	0.74051	0.78465
9.26435	0.74027	0.78466
9.26414	0.74024	0.78444
9.26352	0.74017	0.78442
9.26318	0.73993	0.78426
9.26276	0.73982	0.78426
9.26242	0.73981	0.78417
9.26194	0.73957	0.78417
9.26153	0.73948	0.78396
9.26111	0.73927	0.78395
9.26084	0.73927	0.78394
9.26049	0.73919	0.78376
9.26008	0.73893	0.78377
9.25953	0.73884	0.78361
9.25918	0.73884	0.78362
9.25898	0.73858	0.78355
9.2585	0.73847	0.78355
9.25808	0.73847	0.78325
9.25767	0.7382	0.78323
9.25719	0.73812	0.78315
9.25691	0.73813	0.78304
9.25657	0.7379	0.78304
9.25629	0.73782	0.7829
9.25581	0.73781	0.78291
9.25547	0.73753	0.78282
9.25512	0.73748	0.78281
9.25478	0.73743	0.78261
9.2543	0.73719	0.7826
9.25395	0.73718	0.78261
9.25354	0.73703	0.78243
9.2534	0.73678	0.78244
9.25285	0.7368	0.78234
9.25244	0.73671	0.78234
9.25196	0.7365	0.78234
9.25175	0.73647	0.78229
9.2512	0.73643	0.78227
9.25072	0.73614	0.78228
9.25037	0.73605	0.78196
9.24989	0.73605	0.78195
9.24968	0.73583	0.78195
9.24927	0.73582	0.78194
9.24872	0.73567	0.78174
9.24844	0.73542	0.78175
9.24803	0.73541	0.78173
9.24755	0.73534	0.78172
9.24727	0.73534	0.78156
9.24679	0.73511	0.78157
9.24645	0.7351	0.78157
9.2461	0.73502	0.78157
9.24562	0.73475	0.78146
9.24528	0.73473	0.78146
9.24487	0.73465	0.78146
9.24445	0.73464	0.78145
9.24404	0.73438	0.78148
9.2437	0.73438	0.78125
9.24335	0.73427	0.78125
9.24301	0.73426	0.78125
9.24266	0.73403	0.78125
9.24232	0.73394	0.78105
9.24191	0.73394	0.78104
9.24149	0.73371	0.78106
9.24122	0.73366	0.78106
9.24073	0.73366	0.78092
9.24025	0.7334	0.78093
9.24005	0.7333	0.78091
9.23956	0.73306	0.78093
9.23929	0.73307	0.78084
9.23881	0.73292	0.78085
9.23839	0.73267	0.78085
9.23791	0.73267	0.78086
9.23764	0.73259	0.78054
9.23722	0.73235	0.78054
9.23688	0.73235	0.78053
9.23647	0.73226	0.78053
9.23619	0.73227	0.78054
9.23564	0.73199	0.78053
9.23536	0.73199	0.78033
9.23488	0.73189	0.7803
9.23447	0.73165	0.78031
9.23433	0.73165	0.78032
9.23378	0.7315	0.78032
9.23337	0.73148	0.78033
9.23296	0.73125	0.78034
9.23268	0.73126	0.78033
9.23234	0.73116	0.78028
9.23185	0.73116	0.78018
9.23165	0.73095	0.78019
9.23123	0.73087	0.78018
9.23068	0.73087	0.78019
9.23048	0.73061	0.7801
9.22993	0.73054	0.7801
9.22965	0.73051	0.7801
9.22917	0.73026	0.78011
9.22883	0.73028	0.7801
9.22834	0.73012	0.77989
9.22793	0.72986	0.7799
9.22745	0.72983	0.77989
9.22724	0.7298	0.7799
9.2269	0.72956	0.7799
9.22655	0.72947	0.77973
9.226	0.72946	0.77972
9.22559	0.72919	0.77972
9.22518	0.72919	0.77972
9.22497	0.72909	0.77971
9.22456	0.72884	0.77972
9.22401	0.72884	0.77972
9.22394	0.72876	0.77974
9.22346	0.72875	0.77972
9.22297	0.72849	0.77972
9.2227	0.72843	0.77973
9.22222	0.72842	0.77971
9.22194	0.7282	0.77972
9.22153	0.72821	0.77972
9.22132	0.72814	0.77972
9.22091	0.72787	0.77962
9.22036	0.72787	0.77962
9.22015	0.72776	0.77963
9.21953	0.72753	0.77961
9.21926	0.72754	0.77961
9.21884	0.72742	0.7796
9.2185	0.72743	0.77961
9.21802	0.72717	0.77961
9.21774	0.72716	0.77962
9.2174	0.72707	0.77956
9.21712	0.72706	0.77956
9.21664	0.72685	0.77955
9.2165	0.72686	0.77956
9.21581	0.72676	0.77956
9.21561	0.72676	0.77956
9.21513	0.72648	0.77956
9.21464	0.72648	0.77923
9.21423	0.72639	0.77922
9.21375	0.72638	0.77921
9.21354	0.72613	0.77921
9.21327	0.72613	0.77921
9.21292	0.72599	0.7792
9.2123	0.72598	0.77921
9.21203	0.72571	0.77922
9.21148	0.72565	0.77921
9.21106	0.72566	0.779
9.21072	0.72542	0.779
9.21038	0.72543	0.77899
9.20996	0.72536	0.77899
9.20955	0.72509	0.77899
9.20914	0.72501	0.77901
9.20872	0.725	0.77897
9.20845	0.72475	0.779
9.2081	0.72466	0.77899
9.20762	0.72462	0.779
9.20728	0.72435	0.77884
9.20693	0.72435	0.77883
9.20645	0.72428	0.77881
9.20625	0.72428	0.77882
9.20569	0.72403	0.77882
9.20535	0.72404	0.77883
9.20494	0.72395	0.77884
9.20473	0.72397	0.77873
9.20418	0.72397	0.77875
9.20384	0.72369	0.77873
9.20363	0.7237	0.77873
9.20322	0.72368	0.77875
9.2028	0.72358	0.77875
9.20246	0.72358	0.77875
9.20198	0.72359	0.77873
9.20163	0.72334	0.77873
9.20122	0.72334	0.77852
9.20088	0.72322	0.77851
9.20046	0.72321	0.77852
9.19998	0.7232	0.77852
9.19977	0.72297	0.77853
9.19936	0.72297	0.77851
9.19881	0.72289	0.77852
9.19853	0.7229	0.77852
9.19812	0.72267	0.77852
9.19785	0.72267	0.77854
9.19743	0.72261	0.77852
9.19709	0.7226	0.77837
9.19661	0.72232	0.77834
9.1964	0.72232	0.77834
9.19592	0.72225	0.77832
9.19557	0.72224	0.77834
9.1953	0.72201	0.77833
9.19489	0.72201	0.77834
9.1944	0.72188	0.77832
9.19406	0.72187	0.77835
9.19365	0.72186	0.77835
9.19323	0.7216	0.77832
9.19296	0.7216	0.77834
9.19241	0.72161	0.77836
9.19234	0.72161	0.77833
9.19186	0.72161	0.77834
9.19131	0.72153	0.77834
9.19103	0.72152	0.77832
9.19076	0.72153	0.77832
9.19027	0.72152	0.77834
9.19	0.72129	0.77834
9.18952	0.72131	0.77833
9.18897	0.72129	0.77834
9.18855	0.7212	0.77833
9.18828	0.72119	0.77834
9.1878	0.72119	0.77834
9.18752	0.72093	0.77832
9.18724	0.72093	0.77834
9.18683	0.72093	0.77821
9.18635	0.72082	0.77821
9.18601	0.72083	0.77822
9.18559	0.72059	0.7782
9.18518	0.7206	0.77821
9.18484	0.72044	0.77823
9.18442	0.72043	0.77822
9.18428	0.72018	0.77821
9.1836	0.72018	0.77823
9.18325	0.7202	0.77821
9.18291	0.72012	0.77821
9.18249	0.72012	0.77822
9.18208	0.7199	0.77822
9.18167	0.7199	0.77823
9.18119	0.71991	0.77822
9.18084	0.71982	0.77821
9.1805	0.71982	0.77823
9.18015	0.71981	0.7782
9.17967	0.71981	0.77821
9.17933	0.71981	0.7782
9.17898	0.71955	0.77816
9.17857	0.71955	0.77815
9.17816	0.71958	0.77815
9.17788	0.71956	0.77815
9.17754	0.71947	0.77816
9.17699	0.71946	0.77815
9.17664	0.71946	0.77814
9.17637	0.71947	0.77815
9.17616	0.71922	0.77816
9.17554	0.71924	0.77814
9.17533	0.71922	0.77813
9.17478	0.71907	0.77816
9.17465	0.71906	0.77815
9.17396	0.71907	0.77815
9.17375	0.71882	0.77815
9.17313	0.71881	0.77814
9.17293	0.71882	0.77815
9.17258	0.71881	0.77814
9.17203	0.71881	0.77821
9.17182	0.71873	0.77822
9.17148	0.71874	0.77822
9.17107	0.71873	0.77822
9.17065	0.71873	0.77823
9.17017	0.71874	0.77822
9.1699	0.71872	0.77823
9.16941	0.71873	0.77821
9.16914	0.7185	0.77821
9.169	0.71851	0.77823
9.16838	0.7185	0.77824
9.16818	0.7185	0.77822
9.16762	0.71841	0.77821
9.16735	0.7184	0.77822
9.16694	0.71842	0.77822
9.16659	0.71839	0.77822
9.16618	0.71814	0.77822
9.16584	0.71813	0.77822
9.16535	0.71813	0.77821
9.16501	0.71814	0.7782
9.16466	0.71814	0.77823
9.16439	0.71804	0.77814
9.16391	0.71803	0.77815
9.1637	0.71804	0.77814
9.16315	0.71804	0.77814
9.16294	0.71805	0.77813
9.16246	0.71779	0.77815
9.16225	0.71777	0.77814
9.16177	0.71779	0.77817
9.16143	0.71779	0.77815
9.16081	0.71779	0.77816
9.16074	0.7177	0.77815
9.16033	0.71769	0.77815
9.15991	0.7177	0.77815
9.15936	0.71768	0.77814
9.15923	0.71769	0.77815
9.15881	0.71768	0.77815
9.15826	0.71743	0.77814
9.15799	0.71744	0.77814
9.1575	0.71743	0.77813
9.15723	0.71745	0.77813
9.15682	0.71745	0.77814
9.15647	0.71735	0.77813
9.15613	0.71736	0.77814
9.15565	0.71737	0.77784
9.15537	0.71737	0.77783
9.15489	0.71716	0.77782
9.15454	0.71714	0.77782
9.15413	0.71716	0.77784
9.15372	0.71707	0.77784
9.15344	0.71707	0.77783
9.15303	0.71708	0.77782
9.15262	0.71708	0.77784
9.15227	0.71682	0.77784
9.152	0.7168	0.77785
9.15158	0.71681	0.77782
9.15131	0.71681	0.77784
9.1509	0.7168	0.77785
9.15076	0.71672	0.77784
9.15007	0.71672	0.77784
9.14973	0.71672	0.77785
9.14931	0.71647	0.77785
9.14883	0.71647	0.77784
9.14856	0.71647	0.77785
9.14828	0.71648	0.77784
9.14773	0.71632	0.77787
9.14738	0.71634	0.77785
9.1469	0.71634	0.77784
9.14656	0.71633	0.77785
9.14621	0.71608	0.77782
9.14573	0.71608	0.77785
9.14553	0.71608	0.77783
9.14504	0.71607	0.77784
9.14463	0.71609	0.77784
9.14422	0.71601	0.77785
9.14401	0.71601	0.77814
9.14346	0.71601	0.77813
9.14305	0.716	0.77815
9.14284	0.71599	0.77814
9.1425	0.71601	0.77813
9.14202	0.71576	0.77813
9.14167	0.71578	0.77815
9.14133	0.71576	0.77813
9.14091	0.71577	0.77822
9.14036	0.71578	0.77822
9.14002	0.71578	0.77822
9.13967	0.71578	0.77821
9.1394	0.71569	0.77823
9.13892	0.71569	0.77822
9.13844	0.71568	0.77823
9.13802	0.71569	0.77823
9.13782	0.71569	0.77821
9.13733	0.71567	0.77822
9.13685	0.71542	0.77819
9.13658	0.71539	0.77822
9.1361	0.71539	0.77818
9.13568	0.7154	0.77822
9.13527	0.7154	0.77822
9.13513	0.71541	0.77819
9.13458	0.7154	0.77812
9.13424	0.7154	0.77813
9.13375	0.71543	0.77814
9.13334	0.71542	0.77814
9.133	0.7154	0.77811
9.13245	0.71541	0.77812
9.13224	0.71541	0.77814
9.13183	0.7154	0.77813
9.13128	0.71532	0.77815
9.13107	0.71532	0.77815
9.13073	0.71531	0.77812
9.13031	0.7153	0.77785
9.12983	0.71532	0.77785
9.12935	0.71531	0.77784
9.129	0.71506	0.77784
9.12866	0.71507	0.77786
9.12845	0.71505	0.77781
9.1279	0.71506	0.77783
9.12763	0.71506	0.77784
9.12708	0.71505	0.77784
9.12701	0.7149	0.77782
9.12625	0.7149	0.77782
9.12604	0.71491	0.77784
9.12563	0.7149	0.77783
9.12529	0.71491	0.77784
9.1248	0.7149	0.77783
9.12453	0.71491	0.77782
9.12405	0.71492	0.77784
9.12357	0.71492	0.77783
9.12322	0.71491	0.77784
9.12274	0.71491	0.77784
9.12233	0.71492	0.77784
9.12191	0.71491	0.77784
9.1215	0.71491	0.77784
9.12136	0.71491	0.77784
9.12074	0.71492	0.77765
9.1204	0.71465	0.77766
9.12012	0.71466	0.77765
9.11964	0.71467	0.77765
9.11937	0.71467	0.77762
9.11882	0.71467	0.77761
9.11847	0.71467	0.77763
9.11806	0.71465	0.77764
9.11765	0.71465	0.77763
9.11716	0.71465	0.77764
9.11682	0.71466	0.77764
9.11634	0.71466	0.77763
9.11579	0.71464	0.77763
9.11565	0.71459	0.77764
9.11517	0.71458	0.77763
9.11496	0.71458	0.77784
9.11448	0.71458	0.77783
9.11407	0.71458	0.77784
9.11372	0.71458	0.77783
9.11324	0.7146	0.77783
9.11269	0.71458	0.77782
9.11248	0.7146	0.77783
9.112	0.71459	0.77783
9.11166	0.71458	0.77782
9.11124	0.71457	0.77784
9.1109	0.71458	0.77782
9.11042	0.71458	0.77783
9.10987	0.71457	0.77784
9.10952	0.71456	0.77784
9.10918	0.71458	0.77784
9.1089	0.71458	0.77813
9.10849	0.71459	0.77811
9.10815	0.71458	0.77812
9.10759	0.71458	0.77815
9.10725	0.71459	0.77814
9.10684	0.7146	0.77815
9.10636	0.71458	0.77812
9.10594	0.71437	0.77813
9.1056	0.71436	0.77815
9.10512	0.71434	0.77815
9.10477	0.71437	0.77815
9.10436	0.71438	0.77814
9.10395	0.71438	0.77814
9.10374	0.71437	0.77814
9.10319	0.71438	0.77815
9.10278	0.7143	0.77814
9.10243	0.71429	0.77815
9.10222	0.71429	0.77815
9.10167	0.71429	0.77812
9.1014	0.71428	0.77812
9.10092	0.71431	0.77813
9.10057	0.71429	0.77813
9.10016	0.71429	0.77813
9.09982	0.7143	0.77813
9.09961	0.71429	0.77812
9.09913	0.7143	0.77814
9.09878	0.71431	0.77813
9.09844	0.7143	0.77813
9.09796	0.71429	0.77815
9.09768	0.7143	0.77814
9.09727	0.71429	0.77813
9.09699	0.71429	0.77813
9.09637	0.71429	0.77815
9.09624	0.71429	0.77813
9.09575	0.71429	0.77815
9.09541	0.71428	0.77814
9.095	0.71429	0.77815
9.09479	0.71429	0.77813
9.09431	0.71429	0.77813
9.0939	0.7143	0.77812
9.09348	0.7143	0.77813
9.09321	0.71429	0.77813
9.09245	0.7143	0.77813
9.09238	0.71429	0.77813
9.09183	0.71429	0.77814
9.09155	0.71431	0.77815
9.09107	0.71429	0.77814
9.0908	0.71429	0.77815
9.09018	0.71402	0.77813
9.08983	0.71403	0.77814
9.08963	0.71403	0.77813
9.08908	0.71403	0.77815
9.0888	0.714	0.77813
9.08825	0.71405	0.77821
9.08797	0.71403	0.77822
9.08749	0.71404	0.77822
9.08715	0.71403	0.77822
9.0868	0.71403	0.77812
9.08639	0.71402	0.77814
9.08612	0.71403	0.77813
9.08557	0.71402	0.77814
9.08536	0.71398	0.77813
9.08501	0.71395	0.77814
9.0846	0.71394	0.77813
9.08419	0.71394	0.77814
9.08384	0.71394	0.77814
9.08343	0.71392	0.77815
9.08302	0.71393	0.77814
9.08274	0.71393	0.77814
9.08233	0.71393	0.77816
9.08199	0.71393	0.77815
9.08157	0.71393	0.77814
9.08109	0.71393	0.77816
9.08068	0.71394	0.77815
9.0804	0.71393	0.77814
9.07999	0.71393	0.77814
9.07978	0.71392	0.77813
9.0793	0.71394	0.77815
9.07889	0.71393	0.77813
9.07868	0.71394	0.77805
9.07841	0.71393	0.77785
9.07779	0.71392	0.77784
9.07751	0.71393	0.77782
9.0771	0.71393	0.77782
9.07675	0.71393	0.77783
9.07641	0.71394	0.77782
9.07579	0.71393	0.77783
9.07544	0.71401	0.77786
9.07496	0.71403	0.77783
9.07462	0.71403	0.77782
9.07427	0.71403	0.77784
9.07379	0.71403	0.77784
9.07359	0.71403	0.77784
9.0731	0.71404	0.77783
9.0729	0.71402	0.77785
9.07235	0.71404	0.77783
9.07207	0.71401	0.77784
9.07159	0.71394	0.77785
9.07125	0.71392	0.77783
9.0709	0.71392	0.77784
9.07056	0.71392	0.77784
9.07014	0.71393	0.77783
9.06994	0.71393	0.77784
9.06952	0.71393	0.77783
9.06904	0.71393	0.77782
9.0687	0.71403	0.77783
9.06842	0.71402	0.77785
9.06794	0.71402	0.77782
9.0676	0.71402	0.77784
9.06718	0.71402	0.77785
9.06677	0.71402	0.77784
9.0665	0.71403	0.77784
9.06608	0.71402	0.77784
9.06574	0.71402	0.77785
9.06519	0.71401	0.77783
9.06505	0.71403	0.77785
9.06443	0.71402	0.77784
9.06402	0.71401	0.77783
9.06381	0.71404	0.77785
9.06333	0.71404	0.77785
9.06292	0.71402	0.77784
9.0625	0.71402	0.77817
9.06216	0.71402	0.77814
9.06175	0.71402	0.77814
9.0614	0.71402	0.77813
9.06099	0.71402	0.77813
9.06085	0.71401	0.77815
9.06023	0.71401	0.77814
9.06016	0.71402	0.77814
9.05934	0.71402	0.77813
9.05927	0.71402	0.77815
9.05879	0.71402	0.77814
9.05851	0.71402	0.77822
9.0581	0.71402	0.7782
9.05782	0.71402	0.77821
9.0572	0.71401	0.77822
9.05679	0.71402	0.77821
9.05651	0.71402	0.77823
9.05603	0.71402	0.77821
9.05576	0.71402	0.77823
9.05534	0.71404	0.77822
9.05493	0.71402	0.77822
9.05459	0.71404	0.77823
9.05424	0.71404	0.77823
9.0539	0.71403	0.77822
9.05348	0.71404	0.77817
9.05314	0.71402	0.77813
9.05273	0.71404	0.77814
9.05238	0.71403	0.77817
9.05204	0.71403	0.77816
9.05176	0.71402	0.77814
9.05135	0.71402	0.77815
9.0508	0.71402	0.77813
9.0508	0.71402	0.77816
9.05004	0.71402	0.77814
9.0497	0.71402	0.77813
9.04929	0.71402	0.77813
9.04901	0.71404	0.77815
9.04846	0.71404	0.77815
9.04818	0.71403	0.77784
9.04777	0.71407	0.77784
9.04743	0.71428	0.77782
9.04688	0.71428	0.77783
9.04653	0.7143	0.77784
9.04619	0.71429	0.77783
9.04584	0.71429	0.77782
9.04543	0.71427	0.77784
9.04502	0.71428	0.77783
9.0446	0.71428	0.77784
9.04433	0.71402	0.77782
9.04398	0.71402	0.77784
9.04357	0.71402	0.77782
9.04343	0.71402	0.77782
9.04275	0.71402	0.77783
9.04226	0.714	0.77782
9.04206	0.71402	0.77784
9.04171	0.71404	0.77784
9.04123	0.71403	0.77783
9.04102	0.71403	0.77784
9.04041	0.71403	0.77784
9.04041	0.71402	0.77785
9.03979	0.71404	0.77785
9.03937	0.71401	0.77784
9.03896	0.71404	0.77784
9.03855	0.71403	0.77784
9.03813	0.71402	0.77784
9.03779	0.71402	0.77784
9.03738	0.71402	0.77784
9.0371	0.71403	0.77784
9.03676	0.71403	0.77784
9.03627	0.71403	0.77783
9.03593	0.71403	0.77785
9.03531	0.714	0.77782
9.03497	0.71402	0.77783
9.03448	0.71402	0.77785
9.03407	0.71429	0.77784
9.03386	0.71429	0.77785
9.03345	0.71429	0.77812
9.03304	0.71429	0.77813
9.03269	0.71429	0.77815
9.03235	0.71428	0.77813
9.0318	0.71428	0.77815
9.03152	0.71428	0.77814
9.03104	0.71429	0.77815
9.0307	0.71428	0.77812
9.03042	0.71429	0.77813
9.03015	0.7143	0.77812
9.02967	0.71429	0.77815
9.02939	0.71429	0.77815
9.0287	0.71429	0.77816
9.02843	0.71429	0.77814
9.02794	0.71431	0.77815
9.0276	0.7143	0.77814
9.02726	0.71429	0.77814
9.02705	0.71429	0.77815
9.02657	0.71428	0.77814
9.02602	0.71428	0.77784
9.02567	0.71427	0.77783
9.02547	0.71429	0.77783
9.02498	0.71428	0.77784
9.02457	0.71429	0.77783
9.02423	0.71429	0.77784
9.02402	0.71428	0.77785
9.02347	0.71428	0.77784
9.02313	0.71436	0.77814
9.02278	0.71436	0.77813
9.02237	0.71436	0.77811
9.02202	0.71436	0.77814
9.02154	0.71435	0.77815
9.02113	0.71428	0.77813
9.02085	0.71429	0.77812
9.02044	0.71429	0.77814
9.02003	0.71427	0.77813
9.01982	0.71428	0.77814
9.01941	0.71427	0.77814
9.01906	0.71428	0.77813
9.01865	0.71428	0.77815
9.01817	0.71428	0.77816
9.01769	0.71429	0.77814
9.01741	0.71429	0.77813
9.01693	0.7143	0.77815
9.01672	0.7143	0.77814
9.01617	0.7143	0.77815
9.01597	0.71429	0.77816
9.01555	0.7143	0.77816
9.015	0.71429	0.77815
9.01493	0.71431	0.77815
9.01424	0.71429	0.77814
9.0139	0.71429	0.77814
9.01349	0.71428	0.77813
9.01307	0.71429	0.77813
9.01266	0.71429	0.77815
9.01218	0.71429	0.77815
9.01197	0.71429	0.77815
9.01156	0.71429	0.77814
9.01122	0.71429	0.77815
9.01094	0.71429	0.77816
9.01046	0.71429	0.77815
9.00991	0.7143	0.77814
9.00963	0.71429	0.77815
9.00922	0.71429	0.77815
9.00901	0.71429	0.77815
9.0086	0.71429	0.77815
9.00805	0.71427	0.77814
9.00757	0.71429	0.77816
9.00743	0.7143	0.77814
9.00688	0.71427	0.77814
9.00653	0.71429	0.77816
9.00619	0.71428	0.77815
9.00564	0.71429	0.77815
9.00523	0.71428	0.77815
9.00474	0.71428	0.77815
9.00433	0.71429	0.77814
9.00392	0.71428	0.77815
9.00357	0.71429	0.77815
9.00316	0.71428	0.77815
9.00282	0.71429	0.77814
9.00233	0.71437	0.77815
9.00199	0.71436	0.77815
9.00151	0.71437	0.77813
9.0011	0.71436	0.77814
9.00089	0.71437	0.77815
9.00041	0.71437	0.77814
9.00006	0.71438	0.77813
8.99972	0.71438	0.77782
8.99944	0.71439	0.77782
8.99889	0.71438	0.77782
8.99841	0.71437	0.77785
8.99807	0.71436	0.77783
8.99765	0.71436	0.77783
8.99724	0.71437	0.77783
8.99697	0.71437	0.77782
8.99648	0.71437	0.77783
8.996	0.71437	0.77782
8.99573	0.71437	0.77784
8.99545	0.71435	0.77784
8.99497	0.71435	0.77783
8.99462	0.71437	0.77813
8.99428	0.71436	0.77813
8.99387	0.71435	0.77814
8.99352	0.71437	0.77815
8.99325	0.71437	0.77813
8.99284	0.71437	0.77815
8.99235	0.71437	0.77816
8.99215	0.71436	0.77813
8.9916	0.71436	0.77813
8.99118	0.71437	0.77814
8.99084	0.71437	0.77815
8.99043	0.71438	0.77814
8.99008	0.71437	0.77813
8.98981	0.71429	0.77814
8.98919	0.7143	0.77815
8.98877	0.71428	0.77814
8.98857	0.7143	0.77813
8.98829	0.71429	0.77815
8.98774	0.71431	0.77815
8.98747	0.71429	0.77813
8.98705	0.71428	0.77811
8.98685	0.71429	0.77813
8.98623	0.71428	0.77813
8.98602	0.71429	0.77812
8.98554	0.71427	0.77813
8.98533	0.71428	0.77814
8.98478	0.71428	0.77813
8.98457	0.71428	0.77814
8.98409	0.71429	0.77814
8.98395	0.71428	0.77783
8.98327	0.71429	0.77783
8.98292	0.71429	0.77786
8.98244	0.71429	0.77784
8.98216	0.71428	0.77783
8.98189	0.71429	0.77784
8.98168	0.71429	0.77784
8.98106	0.71429	0.77783
8.98065	0.7143	0.77784
8.98044	0.71428	0.77782
8.97989	0.71428	0.77785
8.97955	0.71429	0.77782
8.9792	0.7143	0.77782
8.97872	0.71429	0.77783
8.97831	0.71429	0.77784
8.9779	0.71428	0.77784
8.97755	0.71429	0.77783
8.97728	0.7143	0.77783
8.97679	0.7143	0.77763
8.97645	0.71428	0.77765
8.97611	0.71429	0.77764
8.97583	0.71429	0.77763
8.97521	0.7143	0.77763
8.97507	0.71436	0.77763
8.97445	0.71437	0.77762
8.97411	0.71439	0.77764
8.97383	0.71437	0.7775
8.97349	0.71436	0.77749
8.97315	0.71436	0.77749
8.97294	0.71437	0.7775
8.97225	0.71438	0.7775
8.97204	0.71437	0.7775
8.97149	0.71439	0.77751
8.97122	0.71437	0.77742
8.97074	0.71437	0.77741
8.97046	0.71437	0.7774
8.96998	0.71437	0.77741
8.96957	0.71437	0.77742
8.96922	0.71437	0.77741
8.96895	0.71437	0.77721
8.9684	0.71438	0.77722
8.96798	0.71439	0.7772
8.96764	0.71439	0.77721
8.96729	0.71436	0.77703
8.96688	0.71438	0.77705
8.96654	0.71438	0.77705
8.96612	0.71438	0.77694
8.96592	0.71437	0.77695
8.9655	0.71439	0.77694
8.9653	0.71438	0.77688
8.96475	0.71437	0.77689
8.9644	0.71437	0.77652
8.96378	0.71437	0.77653
8.96378	0.71439	0.77628
8.9633	0.71459	0.7763
8.96282	0.71459	0.77612
8.96248	0.7146	0.77613
8.9622	0.71461	0.77601
8.96172	0.71457	0.776
8.96124	0.71459	0.77581
8.96096	0.71461	0.7756
8.96055	0.71437	0.7756
8.96	0.71438	0.77546
8.95958	0.71437	0.77537
8.95924	0.71436	0.77508
8.9589	0.71438	0.77484
8.95855	0.71437	0.77485
8.95814	0.71437	0.7747
8.958	0.71439	0.77459
8.95759	0.71436	0.7746
8.95717	0.71436	0.7744
8.95669	0.71436	0.77421
8.95628	0.71428	0.77411
8.95607	0.71428	0.77409
8.95573	0.71429	0.77403
8.95532	0.71428	0.77366
8.95504	0.71428	0.77346
8.95456	0.71428	0.77326
8.95421	0.7143	0.77316
8.9538	0.71429	0.77295
8.9536	0.71429	0.77277
8.95304	0.7143	0.77263
8.95277	0.71429	0.77225
8.95236	0.71428	0.77202
8.95208	0.71431	0.7719
8.95167	0.71428	0.7718
8.95132	0.71429	0.7716
8.95105	0.71428	0.77135
8.95064	0.71429	0.77125
8.95022	0.7143	0.77068
8.94981	0.71429	0.7705
8.9494	0.71428	0.77018
8.94912	0.71427	0.76985
8.94857	0.71428	0.76946
8.9485	0.71428	0.76925
8.94795	0.71428	0.769
8.94747	0.71427	0.76865
8.94699	0.71429	0.76846
8.94678	0.71427	0.76812
8.94637	0.71429	0.76774
8.94588	0.71427	0.76743
8.94561	0.71427	0.76711
8.9452	0.71427	0.76673
8.94478	0.71429	0.76639
8.94437	0.71427	0.76624
8.94409	0.71427	0.76591
8.94368	0.71428	0.76576
8.94327	0.71427	0.76517
8.94292	0.71427	0.76496
8.94265	0.71429	0.7647
8.94237	0.71429	0.76437
8.94189	0.71427	0.76397
8.94141	0.71429	0.7636
8.941	0.71427	0.76351
8.94065	0.71428	0.76314
8.94017	0.71401	0.76293
8.93996	0.71402	0.76235
8.93969	0.71402	0.76219
8.93921	0.71401	0.7619
8.93866	0.71401	0.76166
8.93845	0.71403	0.76149
8.93811	0.71395	0.76118
8.93756	0.71392	0.76083
8.93728	0.71393	0.76061
8.93687	0.71391	0.76037
8.93645	0.71391	0.76024
8.93611	0.71392	0.75988
8.93577	0.71393	0.75956
8.93521	0.71369	0.75936
8.93515	0.71368	0.75914
8.93473	0.71369	0.75896
8.93425	0.7137	0.75876
8.93398	0.7136	0.75844
8.93363	0.71355	0.75824
8.93329	0.71354	0.7581
8.93301	0.71356	0.7578
8.93246	0.71329	0.75763
8.93212	0.71328	0.75751
8.93184	0.7132	0.75745
8.9315	0.7132	0.75711
8.93095	0.71318	0.75688
8.93074	0.71297	0.75672
8.93033	0.71298	0.75662
8.92978	0.71288	0.75625
8.92943	0.71265	0.75611
8.92916	0.71261	0.75604
8.92881	0.71251	0.75604
8.9284	0.71251	0.75573
8.92805	0.71226	0.75553
8.92764	0.71226	0.7554
8.9273	0.71214	0.7553
8.92695	0.7119	0.7553
8.92661	0.7119	0.75509
8.92626	0.71181	0.75494
8.92585	0.71162	0.75494
8.92551	0.71152	0.75484
8.92544	0.71127	0.75484
8.92468	0.71118	0.7548
8.92434	0.71093	0.75477
8.92392	0.71082	0.75478
8.92358	0.71077	0.75453
8.9233	0.71053	0.75445
8.92289	0.71044	0.75445
8.92248	0.71021	0.75447
8.92227	0.71012	0.75443
8.92172	0.70984	0.75421
8.92131	0.70975	0.7542
8.92103	0.70949	0.7542
8.92076	0.70935	0.7542
8.92028	0.70905	0.7542
8.91993	0.70882	0.75421
8.91945	0.70872	0.7542
8.91917	0.70847	0.75421
8.91869	0.7082	0.75418
8.91835	0.70798	0.75421
8.91807	0.70775	0.75418
8.91759	0.70766	0.75422
8.91704	0.70731	0.7542
8.9169	0.70704	0.75443
8.91649	0.70696	0.75444
8.91594	0.7067	0.75444
8.91559	0.70664	0.75446
8.91532	0.70638	0.75445
8.91504	0.7063	0.75478
8.9147	0.70605	0.75478
8.91429	0.70576	0.75478
8.91394	0.70567	0.75484
8.91367	0.70544	0.75484
8.91319	0.70532	0.75484
8.91277	0.70504	0.75495
8.91236	0.70495	0.75494
8.91208	0.70473	0.75495
8.91146	0.70441	0.75494
8.91119	0.70431	0.75509
8.91084	0.70404	0.75509
8.9105	0.70387	0.75511
8.90995	0.7036	0.7553
8.90967	0.70362	0.75532
8.90905	0.70354	0.75531
8.90899	0.70332	0.75537
8.90857	0.70327	0.75539
8.90816	0.70315	0.75539
8.90782	0.70298	0.7554
8.90747	0.7029	0.75553
8.90692	0.70293	0.75553
8.90664	0.70269	0.75553
8.90623	0.70254	0.75554
8.90596	0.70255	0.75573
8.90554	0.70226	0.75573
8.9052	0.70227	0.75572
8.90479	0.7022	0.75604
8.90424	0.70196	0.75604
8.90424	0.70197	0.75603
8.90362	0.7019	0.75612
8.9032	0.70188	0.75611
8.90286	0.7016	0.75614
8.90258	0.7016	0.75623
8.9021	0.70152	0.75625
8.90189	0.7015	0.75641
8.90141	0.70127	0.75642
8.901	0.70126	0.75663
8.90059	0.70126	0.75663
8.90031	0.70115	0.75664
8.8999	0.70112	0.75674
8.89942	0.70112	0.75674
8.89914	0.70113	0.75689
8.89887	0.70088	0.75689
8.89845	0.70087	0.75712
8.89797	0.70087	0.75712
8.89763	0.70087	0.75746
8.89742	0.70079	0.75745
8.89687	0.70078	0.75745
8.89653	0.70077	0.75752
8.89604	0.70079	0.75751
8.89563	0.70056	0.75762
8.89536	0.70057	0.75763
8.89501	0.70056	0.75763
8.8946	0.70056	0.7578
8.89412	0.70056	0.75781
8.89391	0.70052	0.75782
8.89343	0.70051	0.758
8.89308	0.70051	0.758
8.89274	0.70052	0.75799
8.89239	0.70052	0.758
8.89212	0.70052	0.75808
8.89157	0.70052	0.75808
8.89116	0.70024	0.75809
8.89081	0.70024	0.75811
8.89047	0.70026	0.75811
8.88978	0.70025	0.75823
8.8895	0.70023	0.75825
8.88923	0.70016	0.75823
8.88875	0.70015	0.75826
8.8884	0.70015	0.75824
8.88806	0.70014	0.75845
8.88764	0.70015	0.75845
8.88723	0.70016	0.75845
8.88702	0.70014	0.75844
8.88641	0.70013	0.75844
8.88606	0.70014	0.75863
8.88565	0.70016	0.75877
8.88544	0.70015	0.75877
8.8851	0.70015	0.75876
8.88462	0.70014	0.75876
8.88434	0.70015	0.75882
8.88372	0.70016	0.75883
8.88345	0.70015	0.75883
8.88296	0.70014	0.75898
8.88248	0.69993	0.75897
8.88221	0.69991	0.75898
8.88179	0.69991	0.75898
8.88131	0.6999	0.75917
8.88104	0.69991	0.75915
8.88055	0.69993	0.75915
8.88042	0.69992	0.75916
8.87993	0.69991	0.75937
8.87952	0.69991	0.75937
8.87918	0.69993	0.75936
8.87897	0.69991	0.75937
8.87863	0.69991	0.75947
8.87814	0.6999	0.75948
8.87787	0.6999	0.75947
8.87746	0.69993	0.7595
8.87697	0.69992	0.75964
8.8767	0.69992	0.75964
8.87629	0.6999	0.75964
8.87587	0.69992	0.75987
8.87553	0.69978	0.75987
8.87512	0.69978	0.75986
8.87484	0.69977	0.7602
8.87436	0.69979	0.76021
8.87408	0.69978	0.7602
8.87367	0.69978	0.76025
8.87326	0.69991	0.76024
8.87284	0.69988	0.76028
8.8725	0.69978	0.76027
8.87215	0.69978	0.76026
8.87167	0.69978	0.76036
8.8714	0.69978	0.76038
8.87105	0.69978	0.76036
8.87071	0.6998	0.76036
8.8703	0.69993	0.76037
8.86988	0.69991	0.76054
8.86954	0.69989	0.76053
8.86919	0.69993	0.76054
8.86885	0.69993	0.76055
8.86844	0.69992	0.76074
8.86809	0.69992	0.76076
8.86775	0.69991	0.76075
8.86734	0.69993	0.76084
8.86692	0.69992	0.76083
8.86651	0.69991	0.76098
8.86603	0.69992	0.76096
8.86568	0.69992	0.76119
8.86527	0.69992	0.76119
8.865	0.69991	0.76151
8.86465	0.69992	0.76148
8.86431	0.6999	0.76155
8.86389	0.69991	0.76159
8.86355	0.69991	0.76157
8.86314	0.69992	0.76171
8.86293	0.69992	0.76168
8.86217	0.69992	0.7617
8.86204	0.69993	0.76169
8.86142	0.69993	0.76169
8.86107	0.69991	0.76169
8.86073	0.69991	0.7617
8.86038	0.69991	0.76168
8.8599	0.69992	0.76169
8.85956	0.69991	0.76168
8.85928	0.69992	0.76169
8.85894	0.69991	0.76169
8.85852	0.69992	0.7617
8.85818	0.69992	0.76171
8.85784	0.69993	0.7617
8.85729	0.69991	0.7617
8.85701	0.69993	0.76169
8.8566	0.69993	0.76169
8.85632	0.69992	0.76169
8.85584	0.69991	0.76168
8.8555	0.69992	0.76169
8.85515	0.69993	0.7617
8.85474	0.69993	0.76169
8.85439	0.69994	0.76172
8.85405	0.6999	0.76169
8.85363	0.69992	0.76168
8.85308	0.69991	0.7617
8.85267	0.69991	0.76172
8.85253	0.69992	0.76173
8.85205	0.69993	0.7617
8.85171	0.69991	0.7617
8.85109	0.69992	0.76159
8.85088	0.69993	0.76157
8.8504	0.69993	0.76157
8.85006	0.69991	0.76157
8.84971	0.69992	0.76156
8.84923	0.69989	0.76156
8.84888	0.69991	0.76158
8.84861	0.69992	0.76157
8.84813	0.69992	0.76158
8.84785	0.69992	0.76157
8.84744	0.69991	0.76157
8.84696	0.6999	0.76156
8.84654	0.69993	0.76157
8.84627	0.69991	0.76159
8.84586	0.69991	0.76157
8.84551	0.69991	0.76155
8.8451	0.69993	0.76157
8.84475	0.69993	0.76157
8.84448	0.69991	0.76157
8.84393	0.69994	0.76157
8.84372	0.69992	0.76159
8.84331	0.69992	0.76159
8.84296	0.69991	0.76158
8.84255	0.69992	0.76158
8.84214	0.69992	0.76157
8.84179	0.69991	0.76157
8.84138	0.69992	0.76159
8.84104	0.69992	0.76157
8.84062	0.6999	0.76158
8.84042	0.69991	0.76159
8.83987	0.69993	0.76158
8.83959	0.69992	0.76159
8.83925	0.69993	0.76159
8.8389	0.69991	0.76157
8.83849	0.69992	0.76157
8.83808	0.69993	0.76157
8.8378	0.69991	0.76158
8.83725	0.69993	0.76169
8.83691	0.69993	0.76171
8.83663	0.69991	0.76171
8.83615	0.69993	0.76171
8.83574	0.69991	0.76169
8.83553	0.69992	0.76169
8.83512	0.69992	0.76169
8.8347	0.69994	0.7617
8.83436	0.69993	0.76169
8.83388	0.69993	0.76169
8.83353	0.69992	0.76169
8.83312	0.69992	0.76171
8.83264	0.69993	0.76171
8.83243	0.69991	0.76171
8.83188	0.6999	0.76168
8.83161	0.69992	0.7617
8.83126	0.69991	0.76157
8.83085	0.69991	0.76157
8.8305	0.69991	0.76157
8.83023	0.69991	0.76156
8.82982	0.69991	0.76148
8.8294	0.69992	0.76148
8.82885	0.69993	0.76149
8.82864	0.69992	0.7615
8.82809	0.69991	0.76118
8.82768	0.69992	0.76118
8.82727	0.69991	0.76117
8.82692	0.69991	0.76117
8.82644	0.69992	0.76096
8.82603	0.70004	0.76098
8.82575	0.69992	0.76097
8.8252	0.69992	0.76084
8.82493	0.69993	0.76084
8.82445	0.69992	0.76083
8.82417	0.69991	0.76075
8.82355	0.69992	0.76074
8.82328	0.69994	0.76074
8.82293	0.69979	0.76055
8.82245	0.69978	0.76055
8.82211	0.6998	0.76056
8.82162	0.6998	0.76037
8.82162	0.6998	0.76039
8.82114	0.6998	0.76027
8.82052	0.69978	0.76025
8.82025	0.69978	0.7602
8.81997	0.69978	0.75988
8.81949	0.69978	0.75965
8.81921	0.69979	0.75947
8.81873	0.69978	0.75937
8.81846	0.69978	0.75917
8.81791	0.69978	0.75897
8.81742	0.69979	0.75877
8.81722	0.69978	0.75845
8.81687	0.6998	0.75823
8.81632	0.69977	0.75809
8.81591	0.69978	0.75801
8.8155	0.69978	0.7578
8.81508	0.69978	0.75761
8.81467	0.69978	0.7575
8.81433	0.69977	0.75746
8.81405	0.69979	0.7571
8.81357	0.6998	0.75689
8.81329	0.6998	0.75672
8.81281	0.6998	0.75663
8.81267	0.69978	0.75642
8.81233	0.69979	0.75624
8.81178	0.69993	0.75612
8.81137	0.69994	0.75605
8.8113	0.69993	0.75574
8.81068	0.69993	0.75554
8.81026	0.69992	0.75541
8.80992	0.69993	0.75526
8.80965	0.69992	0.75502
8.80909	0.69993	0.75488
8.80861	0.69993	0.75479
8.80827	0.69991	0.75446
8.80779	0.69992	0.75422
8.80744	0.69993	0.75405
8.80703	0.69992	0.75392
8.80675	0.69991	0.75372
8.80606	0.69993	0.75351
8.80579	0.69993	0.75337
8.80538	0.69992	0.75329
8.80503	0.69992	0.75298
8.80455	0.69992	0.75276
8.80421	0.69992	0.75251
8.80386	0.69991	0.7523
8.80338	0.69991	0.75213
8.80304	0.69992	0.75195
8.80276	0.69992	0.75159
8.80235	0.69993	0.7512
8.80173	0.69993	0.75108
8.80152	0.69991	0.75069
8.80125	0.69991	0.75054
8.8009	0.69992	0.75017
8.80021	0.6999	0.74983
8.80008	0.69993	0.74972

## Sheet: Fig.2b
B	R_XY	R_D		B	R_D
T	h/e^2	h/e^2		T	h/e^2
		ΔV=2.5 V			ΔV=0.5 V
7.85041	0.61305	0.66664		7.85004	0.60258
7.85106	0.61389	0.66664		7.85067	0.60291
7.85168	0.61478	0.66664		7.85131	0.60329
7.85228	0.61558	0.66664		7.85189	0.60371
7.8529	0.6163	0.66668		7.85254	0.60413
7.85353	0.6171	0.66668		7.85316	0.60456
7.85413	0.61777	0.66668		7.85374	0.60502
7.85478	0.6184	0.66668		7.8544	0.60552
7.85539	0.61904	0.66668		7.855	0.60603
7.85601	0.61963	0.66668		7.85561	0.60658
7.85663	0.62017	0.66668		7.85628	0.60717
7.85722	0.62068	0.66668		7.85685	0.60772
7.85781	0.62114	0.66668		7.85751	0.60831
7.85843	0.62156	0.66672		7.85813	0.60894
7.85913	0.62194	0.66672		7.85879	0.60957
7.85973	0.62232	0.66676		7.85937	0.61029
7.86025	0.6227	0.66681		7.85998	0.61096
7.86092	0.62296	0.66681		7.86057	0.61172
7.86151	0.62325	0.66685		7.8612	0.61248
7.86216	0.62346	0.66689		7.8618	0.61323
7.86286	0.62363	0.66693		7.86246	0.61395
7.86344	0.6238	0.66702		7.86315	0.61475
7.86399	0.62393	0.66706		7.86375	0.61555
7.86459	0.62401	0.66714		7.86431	0.61631
7.86519	0.62409	0.66727		7.86496	0.61703
7.86582	0.62422	0.6674		7.86556	0.61774
7.86646	0.62431	0.66761		7.86624	0.6185
7.86717	0.62435	0.66777		7.86686	0.61922
7.8677	0.62443	0.66799		7.8675	0.61993
7.86825	0.62447	0.66824		7.86807	0.62065
7.86889	0.62456	0.66849		7.86872	0.62132
7.86956	0.6246	0.66874		7.86931	0.62204
7.87014	0.62468	0.66904		7.86994	0.62271
7.87071	0.62473	0.66933		7.87055	0.62343
7.87134	0.62477	0.66967		7.87123	0.62415
7.87199	0.62481	0.67005		7.87179	0.62482
7.87261	0.62481	0.67043		7.87238	0.62554
7.87326	0.6249	0.67081		7.87298	0.62625
7.87395	0.62494	0.67119		7.87357	0.62697
7.87448	0.62494	0.67161		7.87427	0.62769
7.87508	0.62494	0.67207		7.87488	0.62836
7.87566	0.62498	0.67245		7.8755	0.62908
7.87628	0.62498	0.67292		7.87609	0.62975
7.87688	0.62502	0.67338		7.87672	0.63038
7.87758	0.62502	0.6738		7.87736	0.63101
7.87817	0.62502	0.67422		7.87798	0.6316
7.87877	0.62506	0.67465		7.87859	0.63219
7.87935	0.62506	0.67511		7.87915	0.63278
7.87999	0.62502	0.67557		7.87983	0.63342
7.88063	0.62502	0.67599		7.88038	0.63396
7.88119	0.62502	0.67642		7.88105	0.63455
7.8819	0.62502	0.67684		7.88169	0.63514
7.88246	0.62502	0.67726		7.88232	0.63569
7.88306	0.62498	0.67764		7.88294	0.6362
7.88369	0.62494	0.67802		7.88352	0.63679
7.88435	0.62494	0.6784		7.88412	0.63729
7.88496	0.62498	0.67878		7.88471	0.6378
7.88553	0.62498	0.67911		7.88538	0.6383
7.88619	0.62498	0.67949		7.88596	0.63877
7.88676	0.62502	0.67983		7.88663	0.63923
7.88745	0.62502	0.68017		7.88719	0.63965
7.88805	0.62502	0.68046		7.88784	0.64003
7.88865	0.62502	0.68076		7.88843	0.64045
7.88922	0.62502	0.6811		7.88912	0.64083
7.88984	0.62502	0.68139		7.88978	0.64117
7.89047	0.62502	0.68169		7.89032	0.6415
7.8911	0.62502	0.68198		7.89093	0.64184
7.89171	0.62498	0.68228		7.89152	0.64214
7.89227	0.62494	0.68257		7.89215	0.64243
7.89287	0.62494	0.68282		7.8928	0.64268
7.89351	0.62494	0.68316		7.89338	0.64298
7.8941	0.6249	0.68346		7.89405	0.64323
7.8948	0.6249	0.68379		7.89458	0.64344
7.89536	0.62485	0.68413		7.8952	0.6437
7.89589	0.62481	0.68455		7.89581	0.64391
7.89656	0.62481	0.68489		7.89648	0.64412
7.89713	0.62481	0.68535		7.89707	0.64433
7.89779	0.62481	0.68577		7.89768	0.64454
7.89843	0.62485	0.68624		7.89831	0.64475
7.89911	0.62485	0.68666		7.89895	0.64488
7.89965	0.6249	0.68708		7.89956	0.64509
7.90028	0.62494	0.68755		7.90019	0.64521
7.90086	0.62494	0.68792		7.90083	0.64534
7.90147	0.62494	0.68835		7.90144	0.64551
7.90214	0.62494	0.68881		7.90212	0.64563
7.90274	0.62494	0.68927		7.90272	0.64572
7.90331	0.62494	0.68969		7.90331	0.64584
7.90397	0.62494	0.69016		7.90389	0.64589
7.90462	0.62494	0.69058		7.90451	0.64601
7.90521	0.62494	0.691		7.90519	0.64606
7.90587	0.62494	0.69142		7.90578	0.64614
7.90648	0.62498	0.69184		7.90638	0.64618
7.90709	0.62498	0.69222		7.90701	0.64622
7.90766	0.62502	0.69265		7.90762	0.64627
7.9083	0.62502	0.69298		7.90826	0.64635
7.90893	0.62502	0.69336		7.90889	0.64639
7.90952	0.62502	0.6937		7.90955	0.64648
7.91015	0.62502	0.69404		7.9101	0.64648
7.91077	0.62502	0.69437		7.91074	0.64656
7.91139	0.62502	0.69471		7.91134	0.6466
7.91197	0.62502	0.69501		7.912	0.64664
7.91259	0.62502	0.6953		7.91262	0.64669
7.91317	0.62502	0.69555		7.91329	0.64673
7.9139	0.62502	0.69581		7.91388	0.64673
7.91442	0.62502	0.69602		7.91448	0.64677
7.91501	0.62502	0.69623		7.9151	0.64681
7.91564	0.62502	0.69644		7.91574	0.64681
7.91626	0.62502	0.69661		7.9164	0.64681
7.91683	0.62502	0.69678		7.91704	0.64686
7.91743	0.62502	0.69695		7.91753	0.64686
7.91805	0.62502	0.69711		7.91823	0.6469
7.91872	0.62502	0.69724		7.91881	0.64694
7.91927	0.62502	0.69737		7.91947	0.64694
7.91989	0.62502	0.69754		7.92006	0.64694
7.92055	0.62502	0.69766		7.92068	0.64694
7.92114	0.62502	0.69775		7.92124	0.64698
7.92183	0.62502	0.69783		7.92188	0.64698
7.92244	0.62502	0.69796		7.92247	0.64698
7.92307	0.62498	0.69804		7.92314	0.64698
7.92364	0.62498	0.69817		7.92371	0.64698
7.9243	0.62498	0.69829		7.92433	0.64694
7.92491	0.62494	0.69842		7.92492	0.64694
7.92553	0.62494	0.69851		7.92552	0.64694
7.92614	0.62498	0.69859		7.92608	0.64698
7.92677	0.62498	0.69863		7.92672	0.64698
7.9274	0.62498	0.69876		7.9274	0.64698
7.92797	0.62498	0.6988		7.92795	0.64698
7.92856	0.62498	0.69884		7.92858	0.64698
7.92925	0.62498	0.69893		7.92916	0.64698
7.92984	0.62498	0.69897		7.92982	0.64698
7.93049	0.62498	0.69901		7.93044	0.64698
7.931	0.62502	0.69905		7.93105	0.64698
7.9316	0.62502	0.6991		7.93173	0.64702
7.93224	0.62502	0.69914		7.93231	0.64702
7.93285	0.62506	0.69918		7.93289	0.64702
7.93345	0.62511	0.69922		7.93352	0.64702
7.93412	0.62515	0.69926		7.93411	0.64702
7.93465	0.62519	0.69931		7.93484	0.64702
7.93528	0.62523	0.69935		7.93541	0.64702
7.93588	0.62523	0.69943		7.93595	0.64707
7.93646	0.62527	0.69943		7.93658	0.64707
7.93713	0.62527	0.69943		7.93726	0.64707
7.9377	0.62523	0.69947		7.93787	0.64707
7.93834	0.62523	0.69947		7.93851	0.64707
7.93893	0.62523	0.69952		7.93912	0.64707
7.9396	0.62523	0.69956		7.93979	0.64707
7.94022	0.62523	0.69956		7.94039	0.64707
7.94087	0.62523	0.69956		7.94101	0.64707
7.94145	0.62519	0.69956		7.94161	0.64707
7.94205	0.62515	0.69956		7.94227	0.64707
7.94264	0.62515	0.6996		7.94298	0.64707
7.94331	0.62506	0.6996		7.94359	0.64707
7.94397	0.62502	0.6996		7.94418	0.64707
7.9447	0.62502	0.6996		7.94477	0.64702
7.94519	0.62502	0.6996		7.94544	0.64702
7.94581	0.62498	0.69964		7.94608	0.64698
7.94639	0.62498	0.69964		7.94669	0.64698
7.94702	0.62498	0.69969		7.94735	0.64694
7.94767	0.62498	0.69969		7.94792	0.64694
7.94823	0.62502	0.69969		7.94858	0.64694
7.94889	0.62502	0.69969		7.94916	0.64698
7.94947	0.62502	0.69969		7.94978	0.64698
7.9501	0.62506	0.69964		7.95042	0.64702
7.95068	0.62506	0.69964		7.95104	0.64702
7.95133	0.62511	0.6996		7.95176	0.64707
7.95203	0.62511	0.6996		7.9523	0.64707
7.95255	0.62511	0.69956		7.95294	0.64707
7.95318	0.62511	0.69956		7.95356	0.64707
7.95381	0.62506	0.6996		7.95415	0.64707
7.95444	0.62506	0.6996		7.95482	0.64707
7.95509	0.62502	0.69964		7.9555	0.64707
7.95578	0.62502	0.69964		7.95614	0.64707
7.95635	0.62502	0.69969		7.95682	0.64707
7.95695	0.62502	0.69969		7.95738	0.64707
7.95756	0.62502	0.69969		7.958	0.64707
7.95818	0.62506	0.69969		7.95859	0.64707
7.95884	0.62506	0.69977		7.95926	0.64707
7.95944	0.62506	0.69977		7.95987	0.64707
7.96006	0.62506	0.69981		7.96054	0.64707
7.96069	0.62506	0.69985		7.96126	0.64702
7.96126	0.62506	0.6999		7.96176	0.64702
7.96184	0.62502	0.6999		7.96246	0.64702
7.96245	0.62498	0.6999		7.96305	0.64702
7.96308	0.62494	0.6999		7.96372	0.64707
7.96376	0.62494	0.6999		7.9643	0.64707
7.96437	0.6249	0.6999		7.9649	0.64707
7.96494	0.6249	0.69994		7.96555	0.64707
7.96556	0.6249	0.69994		7.9662	0.64707
7.96617	0.62494	0.69994		7.96676	0.64711
7.96684	0.62494	0.69998		7.96741	0.64711
7.96749	0.62494	0.70002		7.96801	0.64711
7.96811	0.62498	0.70002		7.96862	0.64711
7.9687	0.62502	0.70002		7.96923	0.64711
7.96934	0.62502	0.70002		7.96993	0.64707
7.96993	0.62502	0.70002		7.97051	0.64707
7.97056	0.62502	0.69998		7.9711	0.64707
7.97124	0.62502	0.69998		7.97174	0.64707
7.97185	0.62498	0.69998		7.97242	0.64707
7.97243	0.62494	0.69998		7.97308	0.64711
7.973	0.62494	0.69994		7.97369	0.64711
7.97369	0.6249	0.69994		7.97432	0.64707
7.97432	0.6249	0.6999		7.97503	0.64707
7.97497	0.6249	0.6999		7.97554	0.64707
7.97559	0.6249	0.6999		7.97619	0.64707
7.97616	0.6249	0.6999		7.97682	0.64707
7.97671	0.6249	0.69994		7.97746	0.64707
7.97738	0.62494	0.69994		7.97818	0.64707
7.97798	0.62494	0.69994		7.97879	0.64707
7.97857	0.62498	0.69994		7.97937	0.64702
7.97939	0.62498	0.69994		7.97996	0.64702
7.98002	0.62498	0.69994		7.98056	0.64702
7.98062	0.62498	0.69998		7.98123	0.64702
7.98124	0.62494	0.69998		7.98182	0.64702
7.98182	0.62494	0.70002		7.98247	0.64702
7.98245	0.62494	0.70002		7.98308	0.64702
7.98305	0.62498	0.70002		7.98367	0.64702
7.98372	0.62498	0.70002		7.98431	0.64702
7.98438	0.62498	0.70002		7.98492	0.64698
7.98495	0.62502	0.70002		7.98554	0.64698
7.98561	0.62502	0.70002		7.98624	0.64698
7.98618	0.62502	0.70002		7.98685	0.64694
7.98685	0.62502	0.70002		7.98748	0.64694
7.98745	0.62502	0.70002		7.98807	0.64694
7.98807	0.62502	0.69998		7.98866	0.64694
7.98876	0.62502	0.69998		7.9893	0.64698
7.9894	0.62502	0.69994		7.98992	0.64698
7.98995	0.62498	0.69994		7.99059	0.64698
7.99054	0.62498	0.69994		7.99119	0.64698
7.99116	0.62494	0.69994		7.99185	0.64698
7.99175	0.62494	0.69994		7.99245	0.64698
7.99236	0.62494	0.69998		7.99306	0.64698
7.99302	0.62494	0.69998		7.99366	0.64698
7.99365	0.62494	0.70002		7.99431	0.64698
7.99428	0.62494	0.70002		7.99493	0.64698
7.99483	0.62494	0.70002		7.99555	0.64698
7.99545	0.62494	0.70002		7.99618	0.64698
7.99609	0.62494	0.70002		7.9968	0.64698
7.99671	0.62494	0.70002		7.99748	0.64694
7.99733	0.62494	0.70006		7.99801	0.64694
7.99794	0.62494	0.70011		7.99859	0.64694
7.99857	0.6249	0.70011		7.99926	0.64698
7.99926	0.62485	0.70015		7.99989	0.64698
7.99978	0.62485	0.70015		8.00047	0.64698
8.00068	0.62485	0.70011		8.00111	0.64698
8.00128	0.62485	0.70011		8.00179	0.64694
8.00195	0.62485	0.70006		8.00243	0.64694
8.00248	0.62481	0.70002		8.00301	0.64694
8.00315	0.62481	0.70002		8.00364	0.64694
8.00374	0.62481	0.70002		8.00425	0.6469
8.00437	0.62481	0.70002		8.00487	0.6469
8.00503	0.62481	0.70002		8.00549	0.6469
8.00566	0.62481	0.70002		8.00612	0.6469
8.00626	0.62481	0.70002		8.0067	0.6469
8.0069	0.62481	0.70002		8.00729	0.64694
8.0075	0.62481	0.70002		8.00797	0.64694
8.00808	0.62481	0.70002		8.00855	0.64694
8.0087	0.62481	0.70002		8.00917	0.64694
8.00928	0.62477	0.70002		8.00979	0.64694
8.00992	0.62477	0.70002		8.01041	0.64694
8.01054	0.62473	0.70002		8.01107	0.64694
8.01115	0.62468	0.70002		8.01167	0.64694
8.01176	0.62468	0.70002		8.01228	0.64694
8.01237	0.62464	0.70002		8.01302	0.64694
8.01297	0.6246	0.70002		8.01357	0.64694
8.01356	0.6246	0.70002		8.01413	0.64698
8.01421	0.6246	0.70002		8.01476	0.64698
8.01482	0.62464	0.70002		8.01538	0.64702
8.01545	0.62464	0.70002		8.01596	0.64702
8.01614	0.62468	0.70002		8.01659	0.64702
8.01669	0.62473	0.70002		8.01724	0.64702
8.0173	0.62481	0.70002		8.01787	0.64707
8.01794	0.62481	0.70002		8.01848	0.64707
8.01854	0.62494	0.70002		8.01909	0.64707
8.01911	0.62498	0.70002		8.01973	0.64707
8.01974	0.62511	0.70002		8.02028	0.64711
8.02044	0.62523	0.70002		8.02095	0.64715
8.02096	0.6254	0.70002		8.02156	0.64715
8.02159	0.62553	0.70002		8.02215	0.64719
8.02215	0.62574	0.70002		8.02276	0.64728
8.02281	0.62595	0.70002		8.02341	0.64728
8.02344	0.62616	0.69998		8.02406	0.6474
8.02403	0.62637	0.69998		8.02463	0.64745
8.02464	0.62658	0.69998		8.0252	0.64753
8.02527	0.62679	0.69998		8.02581	0.64761
8.02588	0.627	0.69998		8.02639	0.6477
8.02652	0.62721	0.69998		8.02703	0.64778
8.0272	0.62742	0.69998		8.0276	0.64791
8.02775	0.62759	0.69998		8.02823	0.64799
8.02833	0.6278	0.69998		8.02896	0.64812
8.02894	0.62806	0.69998		8.02953	0.64825
8.02951	0.62831	0.69994		8.03016	0.64833
8.03016	0.62856	0.69994		8.0308	0.64846
8.03076	0.62882	0.69994		8.03136	0.64858
8.03138	0.62907	0.69994		8.03195	0.64867
8.03199	0.62928	0.69994		8.03259	0.64879
8.03261	0.62945	0.69994		8.0332	0.64892
8.03321	0.62966	0.69998		8.03377	0.64905
8.03376	0.62979	0.70002		8.03444	0.64917
8.03438	0.63	0.70002		8.035	0.64934
8.03497	0.63016	0.70006		8.03563	0.64947
8.03557	0.63033	0.70011		8.03625	0.64964
8.03619	0.63046	0.70015		8.03681	0.6498
8.03683	0.63067	0.70015		8.03747	0.64997
8.03741	0.63088	0.70015		8.03806	0.65018
8.03808	0.63105	0.70019		8.03866	0.65035
8.03867	0.63126	0.70023		8.03926	0.65052
8.03927	0.63147	0.70023		8.04002	0.65073
8.03986	0.6316	0.70023		8.04057	0.6509
8.04048	0.63177	0.70023		8.04117	0.65111
8.0411	0.63194	0.70028		8.04177	0.65132
8.04172	0.63206	0.70036		8.04237	0.65149
8.04242	0.63215	0.70036		8.04297	0.6517
8.04295	0.63223	0.70044		8.04358	0.65191
8.04355	0.63231	0.70049		8.04421	0.65212
8.04418	0.63236	0.70053		8.04486	0.65233
8.04477	0.63244	0.70057		8.04549	0.6525
8.04537	0.63244	0.70061		8.04613	0.65271
8.046	0.63253	0.70065		8.04673	0.65288
8.04664	0.63253	0.7007		8.04732	0.65305
8.04733	0.63261	0.70074		8.0479	0.65326
8.04788	0.63265	0.70082		8.04849	0.65343
8.04849	0.63269	0.70091		8.04912	0.65364
8.04906	0.63278	0.70095		8.0497	0.65381
8.04968	0.63278	0.70103		8.05035	0.65398
8.05029	0.63282	0.70116		8.051	0.65419
8.05091	0.63282	0.70125		8.05161	0.65431
8.05153	0.63282	0.70129		8.05221	0.65444
8.05213	0.63278	0.70137		8.05283	0.65461
8.05275	0.63278	0.70146		8.05336	0.65473
8.0534	0.63278	0.7015		8.054	0.65486
8.05404	0.63282	0.70162		8.0546	0.65499
8.05467	0.63286	0.70171		8.05522	0.65507
8.05532	0.63286	0.70175		8.05585	0.6552
8.0558	0.63286	0.70188		8.05641	0.65528
8.05643	0.6329	0.70192		8.05709	0.65537
8.05705	0.6329	0.702		8.0576	0.65549
8.05762	0.63295	0.70209		8.05823	0.65562
8.05829	0.63299	0.70217		8.05887	0.6557
8.05892	0.63299	0.70221		8.05944	0.65583
8.0595	0.63299	0.70234		8.06003	0.65596
8.0601	0.63299	0.70238		8.06067	0.65604
8.06072	0.63299	0.70243		8.06132	0.65617
8.06135	0.63303	0.70247		8.06196	0.65629
8.06196	0.63303	0.70255		8.0626	0.65642
8.06254	0.63307	0.70259		8.06327	0.65655
8.06329	0.63312	0.70268		8.06391	0.65667
8.06385	0.63312	0.70276		8.06448	0.6568
8.06438	0.63316	0.7028		8.06509	0.65692

## Sheet: Fig.2c
B	R_D		B	R_D		B	R_D	R_XY
T	h/e^2		T	h/e^2		T	h/e^2	h/e^2
	ΔV=3.7V			ΔV=2.4V			ΔV=4.2V
9.70012	0.81125		9.20004	0.7287		9.20018	0.7778	0.72334
9.69977	0.81125		9.20046	0.7287		9.2008	0.7778	0.72359
9.6995	0.81125		9.20073	0.72889		9.20101	0.7778	0.72358
9.69908	0.81127		9.20108	0.72887		9.20149	0.7778	0.72369
9.6986	0.81126		9.20156	0.72888		9.20197	0.7778	0.7237
9.69826	0.81126		9.20211	0.72889		9.20225	0.7778	0.72396
9.69771	0.81125		9.20245	0.72888		9.20293	0.7778	0.72395
9.69757	0.81125		9.20287	0.72909		9.20314	0.7778	0.72406
9.69716	0.81125		9.20314	0.7289		9.20369	0.7778	0.72406
9.69674	0.81123		9.20348	0.72888		9.20417	0.7778	0.72413
9.69626	0.81127		9.2039	0.72888		9.20452	0.77781	0.72427
9.69619	0.81127		9.20438	0.7289		9.20493	0.7778	0.72429
9.69578	0.81125		9.20472	0.72888		9.20534	0.7778	0.72436
9.69544	0.81126		9.205	0.7289		9.20589	0.77779	0.72436
9.69502	0.81125		9.20555	0.72888		9.20638	0.77811	0.72462
9.69468	0.81125		9.20589	0.72888		9.20665	0.77809	0.72463
9.6942	0.81126		9.20624	0.72887		9.20727	0.77812	0.72477
9.69392	0.81124		9.20672	0.72888		9.20748	0.77811	0.72501
9.69351	0.81127		9.20693	0.72888		9.20796	0.77811	0.72502
9.6931	0.81125		9.20727	0.72888		9.20844	0.7781	0.72511
9.69275	0.81125		9.20775	0.72889		9.20879	0.77812	0.7251
9.69234	0.81125		9.2081	0.72891		9.20934	0.77811	0.72537
9.69213	0.81126		9.20844	0.72888		9.20989	0.77812	0.72544
9.69165	0.81126		9.20885	0.72892		9.21009	0.77811	0.72543
9.69117	0.81127		9.20906	0.72911		9.21058	0.77812	0.72565
9.69076	0.81126		9.20954	0.72911		9.21113	0.77811	0.72576
9.69055	0.81125		9.20982	0.72908		9.21154	0.77811	0.7258
9.69007	0.81126		9.21016	0.7291		9.21188	0.77811	0.72601
9.68972	0.81126		9.21058	0.7291		9.2123	0.77812	0.72614
9.68924	0.81127		9.21099	0.72909		9.21278	0.7781	0.7263
9.68897	0.81127		9.21126	0.7291		9.21319	0.77811	0.7264
9.68841	0.81126		9.21181	0.72908		9.21354	0.77813	0.72649
9.68814	0.81123		9.21209	0.7291		9.21402	0.77811	0.72676
9.68773	0.81124		9.21257	0.7291		9.2145	0.77818	0.72677
9.68724	0.81127		9.21278	0.72919		9.21491	0.77818	0.72685
9.6869	0.81125		9.21326	0.7292		9.21533	0.7782	0.72706
9.68669	0.81126		9.2136	0.7292		9.21567	0.77817	0.72711
9.68614	0.81127		9.21381	0.72921		9.21615	0.77821	0.72717
9.68573	0.81127		9.21436	0.72936		9.2165	0.77832	0.72743
9.68559	0.81121		9.21471	0.72935		9.21698	0.77831	0.72757
9.68511	0.81114		9.21512	0.72937		9.21739	0.77833	0.72755
9.6847	0.81113		9.21533	0.72935		9.21787	0.77832	0.72778
9.68456	0.81113		9.21588	0.7296		9.21822	0.77831	0.72791
9.68408	0.81112		9.21615	0.72959		9.21863	0.77832	0.72815
9.68353	0.81113		9.2165	0.72959		9.21911	0.77831	0.72816
9.68332	0.81113		9.21684	0.72994		9.21966	0.77848	0.72821
9.68284	0.81113		9.21725	0.72995		9.21987	0.77851	0.72823
9.68256	0.81115		9.2176	0.72994		9.22035	0.77849	0.72844
9.68208	0.81113		9.21787	0.72993		9.2207	0.7785	0.7285
9.68174	0.81113		9.21822	0.73002		9.22118	0.7785	0.72851
9.68132	0.81114		9.21863	0.73004		9.22159	0.77848	0.72876
9.68098	0.81112		9.21897	0.73002		9.222	0.7785	0.72886
9.6805	0.81113		9.21939	0.73		9.22242	0.77849	0.72911
9.68015	0.81113		9.2198	0.73002		9.22283	0.7785	0.72911
9.67981	0.81114		9.22021	0.73012		9.22324	0.77848	0.72921
9.6794	0.81112		9.2207	0.73014		9.22359	0.77849	0.72947
9.67898	0.81113		9.2207	0.73012		9.22407	0.77848	0.72959
9.67864	0.81105		9.22125	0.73016		9.22455	0.77852	0.72982
9.67836	0.81106		9.22166	0.73033		9.22496	0.77871	0.72988
9.67781	0.81105		9.22193	0.73033		9.22545	0.77872	0.7299
9.67761	0.81107		9.22235	0.73033		9.22572	0.77871	0.73014
9.67706	0.81105		9.22283	0.73034		9.22627	0.77871	0.73029
9.67671	0.81105		9.22304	0.73033		9.22662	0.77872	0.73052
9.6763	0.81109		9.22338	0.73033		9.22689	0.77871	0.73054
9.67589	0.81104		9.22379	0.73034		9.22751	0.77881	0.73063
9.6754	0.81106		9.22421	0.73034		9.22799	0.7788	0.73089
9.67513	0.81105		9.22483	0.73035		9.2282	0.7788	0.73097
9.67478	0.81107		9.22489	0.73032		9.22896	0.77881	0.73097
9.67437	0.81107		9.22531	0.73051		9.2293	0.7788	0.73118
9.6741	0.81075		9.22565	0.73052		9.22971	0.77896	0.73125
9.67375	0.81075		9.22613	0.73051		9.23026	0.77897	0.73125
9.67334	0.81075		9.22655	0.73062		9.23047	0.77898	0.73149
9.67306	0.81106		9.22682	0.73063		9.23095	0.77896	0.73165
9.67265	0.81106		9.22696	0.73063		9.23143	0.77897	0.73165
9.67231	0.81108		9.22744	0.73078		9.23185	0.77896	0.7319
9.67189	0.81106		9.22779	0.73089		9.23212	0.77897	0.732
9.67162	0.81109		9.2282	0.731		9.23261	0.77918	0.732
9.67107	0.81106		9.22847	0.7313		9.23302	0.77918	0.73227
9.671	0.81106		9.22889	0.7313		9.23357	0.77918	0.73236
9.67058	0.81106		9.22916	0.7314		9.23378	0.77917	0.73259
9.67024	0.81105		9.22951	0.73138		9.23433	0.7795	0.73259
9.66983	0.81106		9.22978	0.73153		9.2346	0.77951	0.73266
9.66955	0.81106		9.23033	0.73152		9.23501	0.77951	0.73292
9.669	0.81106		9.23068	0.73173		9.2357	0.7795	0.73309
9.66866	0.81114		9.23109	0.73173		9.23598	0.77957	0.73308
9.66831	0.81115		9.23137	0.73174		9.23639	0.77956	0.73332
9.66804	0.81115		9.23178	0.73192		9.23687	0.77958	0.73343
9.66749	0.81114		9.23212	0.73202		9.23729	0.77968	0.73368
9.66721	0.81113		9.23254	0.73205		9.23763	0.77968	0.73375
9.66666	0.81113		9.23295	0.73222		9.23811	0.77969	0.73375
9.66632	0.81113		9.23322	0.73222		9.23853	0.77985	0.73397
9.66597	0.81114		9.23371	0.73246		9.2388	0.77984	0.73404
9.66583	0.81113		9.23412	0.73256		9.23956	0.77985	0.73429
9.66535	0.81126		9.23453	0.73279		9.23976	0.77987	0.73432
9.66487	0.81125		9.23488	0.73279		9.24011	0.78005	0.7344
9.66453	0.81125		9.23522	0.73285		9.24066	0.78005	0.73464
9.66404	0.81127		9.23529	0.73287		9.24121	0.78005	0.73475
9.6637	0.81125		9.23577	0.73295		9.24149	0.78015	0.73503
9.66336	0.81124		9.23625	0.73297		9.2419	0.78017	0.73502
9.66308	0.81126		9.23674	0.73298		9.24231	0.78017	0.73513
9.6626	0.81124		9.23694	0.73313		9.24293	0.78017	0.73536
9.66232	0.81124		9.23736	0.73312		9.24334	0.78015	0.73537
9.66198	0.81125		9.2377	0.73314		9.24348	0.78015	0.73543
9.66157	0.81125		9.23804	0.73335		9.24403	0.7803	0.7357
9.66122	0.81125		9.23846	0.73334		9.24438	0.78029	0.73584
9.66095	0.81125		9.2388	0.73334		9.24472	0.7803	0.73584
9.6604	0.81125		9.23921	0.73333		9.24527	0.7805	0.73607
9.66005	0.81123		9.23949	0.73342		9.24562	0.78051	0.73617
9.65957	0.81125		9.2399	0.73341		9.24596	0.78051	0.73643
9.65929	0.81125		9.24038	0.73341		9.24658	0.7808	0.73643
9.65888	0.81143		9.24073	0.73342		9.24699	0.7808	0.7365
9.65847	0.81143		9.24093	0.73341		9.24741	0.7809	0.73671
9.65812	0.81143		9.24149	0.73343		9.24789	0.78089	0.7368
9.65764	0.81146		9.24162	0.73341		9.24823	0.78091	0.73679
9.6573	0.81143		9.24217	0.73343		9.24864	0.78102	0.73705
9.65695	0.81144		9.24238	0.73343		9.24906	0.78103	0.7372
9.65661	0.81145		9.24279	0.73343		9.24968	0.78101	0.73718
9.65613	0.81143		9.243	0.73341		9.24995	0.78121	0.73744
9.65592	0.81144		9.24362	0.7334		9.25037	0.78121	0.73756
9.65544	0.81145		9.24376	0.73343		9.25099	0.78128	0.73754
9.65482	0.81145		9.24417	0.73338		9.2514	0.78142	0.73783
9.65461	0.81145		9.24451	0.73341		9.2516	0.78142	0.73791
9.6542	0.81144		9.24486	0.73342		9.25195	0.78153	0.73815
9.65379	0.81166		9.24527	0.73343		9.25243	0.78152	0.73814
9.65351	0.81166		9.24562	0.73341		9.25305	0.78169	0.73822
9.65303	0.81166		9.24603	0.73341		9.25333	0.78169	0.73848
9.65275	0.81166		9.24651	0.73356		9.25374	0.78192	0.7386
9.65227	0.81165		9.24672	0.73356		9.25429	0.78192	0.73868
9.652	0.81167		9.24706	0.73356		9.25443	0.78224	0.73884
9.65165	0.81166		9.24754	0.73374		9.25512	0.78225	0.73895
9.65124	0.81166		9.24803	0.73376		9.25546	0.78232	0.73922
9.6511	0.81167		9.24844	0.73375		9.2558	0.78241	0.73921
9.65041	0.81165		9.24878	0.73407		9.25615	0.78241	0.73928
9.65	0.81165		9.24906	0.73405		9.25663	0.78258	0.73949
9.64966	0.81166		9.24954	0.73413		9.25718	0.78278	0.73957
9.64931	0.81166		9.24975	0.73412		9.25753	0.78279	0.73983
9.6489	0.81165		9.25016	0.73425		9.25801	0.78288	0.73982
9.64869	0.81165		9.2505	0.73443		9.25835	0.78287	0.73992
9.64828	0.81167		9.25105	0.73465		9.25863	0.783	0.74017
9.64821	0.81163		9.25147	0.73475		9.25938	0.78322	0.74028
9.64766	0.81162		9.2516	0.73492		9.25973	0.78322	0.74032
9.64711	0.81165		9.25216	0.73511		9.26	0.78352	0.74055
9.6467	0.81164		9.25236	0.73548		9.26055	0.78351	0.74065
9.64635	0.81165		9.25278	0.73553		9.2609	0.78361	0.74087
9.64594	0.81167		9.25312	0.73579		9.26152	0.7836	0.74087
9.64559	0.81166		9.25346	0.73601		9.26166	0.78373	0.74094
9.64525	0.81167		9.25395	0.7361		9.26234	0.78373	0.74121
9.64491	0.81165		9.25429	0.73644		9.26269	0.78392	0.74121
9.64456	0.81165		9.2547	0.73676		9.2629	0.78392	0.74135
9.64422	0.81163		9.25512	0.73684		9.26338	0.78411	0.74159
9.64394	0.81165		9.25567	0.73684		9.26379	0.78413	0.7416
9.64325	0.81164		9.25567	0.73697		9.26427	0.78423	0.74169
9.64312	0.81164		9.25615	0.73697		9.26469	0.78424	0.74196
9.6427	0.81166		9.25663	0.73716		9.2651	0.78436	0.74195
9.64229	0.81165		9.25691	0.73715		9.26558	0.7844	0.74202
9.64201	0.81166		9.25725	0.73716		9.26599	0.78462	0.74224
9.64167	0.81176		9.2578	0.73716		9.26634	0.78462	0.74225
9.64119	0.81176		9.25801	0.73717		9.26668	0.78496	0.74232
9.64078	0.81175		9.25849	0.73718		9.26737	0.78497	0.74233
9.64057	0.81176		9.25863	0.73736		9.26765	0.78503	0.74258
9.64016	0.81176		9.25904	0.73737		9.26813	0.78503	0.74272
9.63981	0.81177		9.25932	0.73736		9.26861	0.78515	0.74274
9.6394	0.81176		9.25973	0.73738		9.26902	0.78515	0.74297
9.63899	0.81194		9.26007	0.73745		9.2693	0.78533	0.74308
9.63857	0.81194		9.26055	0.73747		9.26992	0.78534	0.74305
9.63816	0.81193		9.26083	0.73763		9.27012	0.78555	0.74335
9.63782	0.81191		9.26138	0.73764		9.27061	0.78553	0.74336
9.63754	0.81194		9.26179	0.73787		9.27095	0.78563	0.74345
9.63713	0.81192		9.26207	0.73819		9.27136	0.78578	0.74343
9.63671	0.81192		9.26248	0.73824		9.27178	0.78578	0.74366
9.6363	0.81193		9.26269	0.73837		9.27219	0.78598	0.74367
9.63589	0.81191		9.26324	0.73852		9.27274	0.78629	0.74374
9.63568	0.81193		9.26345	0.73853		9.27308	0.78637	0.7439
9.63513	0.81193		9.26393	0.73874		9.27363	0.78652	0.74399
9.63479	0.81191		9.26427	0.73881		9.27405	0.78671	0.74413
9.6343	0.81214		9.26462	0.73896		9.27446	0.78673	0.74413
9.63382	0.81213		9.26489	0.73915		9.27494	0.78691	0.74437
9.63348	0.81214		9.2653	0.73942		9.27529	0.78705	0.74441
9.6332	0.81214		9.26579	0.73947		9.27591	0.78721	0.74445
9.63272	0.81214		9.26606	0.73954		9.27625	0.78743	0.74473
9.63238	0.81214		9.26641	0.73968		9.27673	0.78778	0.74474
9.63196	0.81214		9.26675	0.73985		9.27715	0.78777	0.7448
9.63162	0.81214		9.26703	0.74008		9.27742	0.78782	0.74479
9.63134	0.81215		9.26744	0.74018		9.27783	0.78792	0.74501
9.63093	0.81214		9.26778	0.74035		9.27832	0.78809	0.745
9.63052	0.81213		9.26813	0.74057		9.27866	0.78829	0.745
9.63017	0.81215		9.26854	0.74092		9.27921	0.78838	0.7451
9.62976	0.81215		9.26875	0.74099		9.27962	0.78851	0.74509
9.62955	0.81214		9.26916	0.74128		9.27997	0.78871	0.7451
9.62907	0.81214		9.26957	0.74149		9.28031	0.78903	0.74535
9.6288	0.81214		9.26992	0.74159		9.28079	0.7891	0.74534
9.62838	0.81214		9.2704	0.74194		9.28148	0.78922	0.74547
9.6279	0.81214		9.27074	0.74224		9.28176	0.78943	0.74547
9.6277	0.81213		9.27116	0.74234		9.2821	0.78962	0.74546
9.62728	0.81214		9.27171	0.74267		9.28245	0.78972	0.74572
9.62673	0.81214		9.27191	0.74288		9.28272	0.78989	0.74571
9.62653	0.81214		9.27233	0.74299		9.2832	0.79009	0.74571
9.62591	0.81214		9.27288	0.74317		9.28382	0.79045	0.7458
9.62549	0.81215		9.27308	0.74323		9.28403	0.79051	0.7458
9.62515	0.81214		9.2735	0.74339		9.28458	0.79063	0.7458
9.62487	0.81214		9.2737	0.74371		9.28486	0.7908	0.74608
9.62439	0.81214		9.27412	0.74376		9.28527	0.791	0.74608
9.62391	0.81216		9.2746	0.74387		9.28582	0.79109	0.74608
9.62363	0.81249		9.27494	0.74405		9.28616	0.79124	0.74619
9.62315	0.81249		9.27529	0.74424		9.28665	0.79145	0.74617
9.62288	0.81249		9.27577	0.74433		9.28713	0.79175	0.74639
9.62253	0.81252		9.27604	0.74434		9.28727	0.79185	0.74641
9.62212	0.8125		9.27639	0.74447		9.28782	0.79198	0.7464
9.62198	0.81249		9.27673	0.74468		9.2883	0.79224	0.74649
9.62136	0.81249		9.27708	0.74498		9.28871	0.7924	0.74649
9.62116	0.81248		9.2777	0.74506		9.28926	0.79265	0.74674
9.62054	0.81249		9.27783	0.74518		9.28968	0.79289	0.74674
9.6204	0.81249		9.27832	0.74537		9.29009	0.79322	0.74686
9.61992	0.8125		9.27859	0.74538		9.29057	0.79328	0.74688
9.61964	0.8125		9.27914	0.74557		9.29098	0.79336	0.74713
9.61916	0.81251		9.27928	0.74567		9.29133	0.79338	0.74712
9.61868	0.81249		9.2799	0.74583		9.29167	0.79357	0.74712
9.61833	0.8125		9.2799	0.74583		9.29215	0.79376	0.74723
9.61785	0.8125		9.28024	0.74605		9.29257	0.794	0.74719
9.61778	0.81247		9.28059	0.74638		9.29305	0.79399	0.74747
9.6173	0.81248		9.28121	0.74646		9.29339	0.79421	0.74747
9.61682	0.81249		9.28148	0.74648		9.29374	0.79452	0.74748
9.61641	0.81256		9.28176	0.74658		9.29422	0.7946	0.74755
9.61613	0.81256		9.28217	0.74674		9.29456	0.79473	0.74754
9.61572	0.81249		9.28258	0.74695		9.29498	0.79491	0.74753
9.61537	0.81249		9.28279	0.74705		9.29546	0.79511	0.74775
9.61496	0.81255		9.28341	0.74718		9.29601	0.79523	0.74775
9.61468	0.81257		9.28369	0.74741		9.29635	0.79539	0.74783
9.61427	0.81256		9.28403	0.74779		9.29663	0.79561	0.74785
9.61406	0.81253		9.28451	0.74793		9.29718	0.79596	0.74784
9.61338	0.8125		9.28479	0.74811		9.29759	0.79603	0.74809
9.61296	0.81256		9.28527	0.74834		9.29807	0.79615	0.7481
9.61276	0.81257		9.28561	0.74843		9.29862	0.79634	0.74809
9.61234	0.81256		9.28616	0.74862		9.29883	0.79653	0.74819
9.61207	0.81257		9.28644	0.74883		9.29931	0.79664	0.74826
9.61159	0.81256		9.28678	0.74918		9.29966	0.79679	0.74826
9.61131	0.81255		9.28713	0.74924		9.30014	0.79703	0.74826
9.61097	0.81255		9.28747	0.74935		9.30076	0.79732	0.7485
9.61062	0.81258		9.28782	0.74952		9.3011	0.7974	0.7485
9.61021	0.81256		9.28809	0.74972		9.30131	0.79753	0.74849
9.60973	0.81257		9.28857	0.74981		9.30193	0.79774	0.7485
9.60945	0.81257		9.28885	0.74995		9.3022	0.79792	0.74849
9.60918	0.81254		9.28933	0.75015		9.30269	0.79805	0.74859
9.60849	0.81255		9.28961	0.75047		9.30303	0.79823	0.74859
9.60835	0.81258		9.28995	0.75068		9.30351	0.7987	0.74859
9.60787	0.81257		9.29036	0.75088		9.30399	0.79886	0.7486
9.60746	0.81255		9.29071	0.75108		9.30441	0.79896	0.74857
9.60725	0.81256		9.29098	0.7512		9.30489	0.79913	0.74888
9.60697	0.81256		9.29153	0.75135		9.30537	0.79933	0.74887
9.60642	0.81255		9.29181	0.75193		9.30578	0.79941	0.74888
9.6058	0.81256		9.29208	0.752		9.30613	0.79954	0.74888
9.60553	0.81254		9.2925	0.75212		9.30654	0.79974	0.74887
9.60512	0.81254		9.29298	0.75229		9.30702	0.80006	0.74888
9.6047	0.81255		9.29312	0.75249		9.30751	0.80012	0.74888
9.60429	0.81254		9.29367	0.7526		9.30792	0.80043	0.74888
9.60408	0.81255		9.29401	0.75276		9.30826	0.80065	0.74896
9.60367	0.81257		9.29449	0.75297		9.30874	0.80076	0.74896
9.60339	0.81255		9.29484	0.75329		9.30909	0.80091	0.74896
9.60291	0.81256		9.29511	0.75338		9.30985	0.80113	0.74895
9.60271	0.81257		9.29546	0.75351		9.31012	0.8015	0.74895
9.60209	0.81256		9.29601	0.75372		9.31053	0.80164	0.74895
9.60167	0.81257		9.29621	0.75399		9.31095	0.80182	0.74894
9.6014	0.81257		9.2967	0.7542		9.31129	0.80201	0.74895
9.60099	0.81255		9.29711	0.75444		9.31198	0.8021	0.74916
9.60064	0.81269		9.29745	0.75484		9.31226	0.80227	0.74917
9.60009	0.81267		9.2978	0.75494		9.31267	0.80247	0.74917
9.59988	0.81268		9.29814	0.7553		9.31315	0.80278	0.74917
9.59947	0.81268		9.29849	0.75539		9.31356	0.80285	0.74917
9.5992	0.81267		9.29897	0.75572		9.31404	0.80299	0.74918
9.59878	0.81266		9.29952	0.75603		9.31446	0.80318	0.74918
9.5983	0.81266		9.29966	0.75623		9.31487	0.80337	0.74918
9.59803	0.81266		9.30014	0.75641		9.31535	0.80349	0.74916
9.59768	0.81265		9.30048	0.75672		9.3157	0.80366	0.74927
9.59734	0.81266		9.30076	0.75688		9.31625	0.80421	0.74926
9.59699	0.81254		9.30117	0.75745		9.31645	0.80428	0.74925
9.59651	0.81256		9.30158	0.7575		9.31714	0.80437	0.74926
9.59623	0.81254		9.30207	0.75762		9.31735	0.80455	0.74927
9.59575	0.81257		9.30248	0.758		9.3179	0.80481	0.74925
9.59534	0.81256		9.30296	0.75809		9.31818	0.80499	0.74926
9.59493	0.81255		9.30317	0.75843		9.31886	0.80519	0.74952
9.59465	0.81254		9.30358	0.75876		9.319	0.80549	0.74952
9.59424	0.81256		9.30406	0.75883		9.31955	0.80558	0.7495
9.59403	0.81256		9.30434	0.75896		9.31997	0.8057	0.74951
9.59334	0.81256		9.30482	0.75916		9.32045	0.8059	0.74951
9.59321	0.81256		9.3051	0.75945		9.32079	0.8061	0.74952
9.59266	0.81255		9.30558	0.75963		9.32127	0.80621	0.74953
9.59224	0.81254		9.30585	0.75986		9.32155	0.80637	0.74953
9.59183	0.81256		9.30633	0.76019		9.32196	0.80659	0.74954
9.59162	0.81258		9.30668	0.76026		9.32231	0.80694	0.74951
9.59107	0.81255		9.30702	0.76036		9.32293	0.80702	0.74953
9.5908	0.81256		9.30751	0.76055		9.32327	0.80712	0.74926
9.59031	0.81256		9.30778	0.76073		9.32368	0.80731	0.74926
9.59004	0.81256		9.30806	0.76073		9.3241	0.80751	0.74927
9.58963	0.81256		9.30854	0.76082		9.32478	0.80761	0.74926
9.58928	0.81254		9.30868	0.76096		9.32492	0.80776	0.74952
9.5888	0.81254		9.30923	0.76097		9.32547	0.80794	0.74952
9.58839	0.81254		9.3095	0.76116		9.32589	0.80799	0.74952
9.58811	0.81256		9.30998	0.76119		9.32616	0.80829	0.74951
9.58777	0.81255		9.31019	0.76148		9.32678	0.80838	0.74953
9.58735	0.81255		9.31067	0.76155		9.32706	0.80846	0.74953
9.5868	0.81254		9.31108	0.76154		9.32768	0.8085	0.74954
9.5866	0.81256		9.31143	0.76167		9.32781	0.8087	0.74952
9.58612	0.81256		9.31198	0.76168		9.32823	0.8089	0.74952
9.5857	0.81256		9.31232	0.76189		9.32864	0.8089	0.74954
9.58536	0.81268		9.31267	0.7621		9.32933	0.80901	0.74954
9.58515	0.81266		9.31301	0.76218		9.3296	0.80918	0.74953
9.5846	0.81266		9.31336	0.76218		9.33022	0.80919	0.74954
9.58412	0.81268		9.31356	0.76235		9.33036	0.80942	0.74953
9.58391	0.81266		9.31404	0.76256		9.33098	0.80977	0.74953
9.5835	0.81266		9.31439	0.76294		9.33132	0.80981	0.74954
9.58316	0.81266		9.31473	0.76293		9.33181	0.80987	0.74952
9.58274	0.81265		9.31515	0.76301		9.33222	0.80993	0.74953
9.5824	0.81266		9.31542	0.7631		9.33263	0.81009	0.74953
9.58212	0.81266		9.31583	0.76329		9.33325	0.8103	0.74954
9.58164	0.81266		9.31639	0.7635		9.33353	0.81038	0.74953
9.58116	0.81265		9.31666	0.7636		9.33387	0.81038	0.74954
9.58088	0.81266		9.31701	0.76373		9.33435	0.81053	0.74952
9.58054	0.81266		9.31742	0.76397		9.33477	0.81071	0.74953
9.58013	0.81267		9.31783	0.76426		9.33525	0.81103	0.74954
9.57992	0.81268		9.31811	0.7644		9.3358	0.81111	0.74955
9.57951	0.81268		9.31852	0.76469		9.33607	0.81113	0.74955
9.57916	0.81266		9.31886	0.76489		9.33676	0.81123	0.74954
9.57861	0.81267		9.31921	0.76499		9.33697	0.81144	0.74953
9.57834	0.81267		9.31955	0.76517		9.33724	0.81142	0.74954
9.57772	0.81268		9.32003	0.7654		9.33773	0.81162	0.74955
9.57737	0.81266		9.32038	0.76574		9.33828	0.81175	0.74954
9.57696	0.81266		9.32072	0.7658		9.33862	0.81178	0.74965
9.57655	0.81268		9.321	0.7659		9.3391	0.81187	0.74967
9.5762	0.81266		9.32148	0.76608		9.33959	0.81212	0.74954
9.57579	0.81268		9.32182	0.76629		9.34007	0.81246	0.74954
9.57544	0.81266		9.32231	0.76633		9.34048	0.81245	0.74955
9.5751	0.81266		9.32251	0.76637		9.34089	0.81252	0.74955
9.57462	0.81267		9.32293	0.76651		9.34131	0.81265	0.74953
9.57448	0.81266		9.32334	0.76672		9.34158	0.81264	0.74953
9.57421	0.81269		9.32375	0.76702		9.34227	0.81282	0.74954
9.57345	0.81266		9.32403	0.7671		9.34241	0.81301	0.74954
9.57317	0.81268		9.32437	0.76724		9.34296	0.8131	0.74955
9.57269	0.81268		9.32478	0.76762		9.3433	0.81311	0.74956
9.57235	0.81266		9.32513	0.76773		9.34392	0.81326	0.74954
9.57207	0.81267		9.3254	0.76788		9.34434	0.81347	0.74954
9.57159	0.81268		9.32582	0.76811		9.34482	0.81379	0.74953
9.57125	0.81266		9.32623	0.76847		9.34523	0.81386	0.74955
9.57083	0.81266		9.32664	0.76852		9.34578	0.81387	0.74953
9.57035	0.81266		9.32706	0.76863		9.34626	0.81398	0.74953
9.57008	0.81267		9.32733	0.76901		9.34661	0.81419	0.74953
9.56973	0.81266		9.32754	0.7691		9.34723	0.81417	0.74955
9.56939	0.81268		9.32816	0.76926		9.34757	0.81438	0.74954
9.56884	0.81267		9.32836	0.76947		9.34819	0.81438	0.74953
9.56849	0.81268		9.32878	0.76948		9.34867	0.81449	0.74952
9.56822	0.81267		9.32919	0.76978		9.34895	0.81451	0.74953
9.5678	0.81267		9.3294	0.76985		9.34943	0.81451	0.74955
9.56739	0.81267		9.32988	0.76998		9.35012	0.81469	0.74967
9.56698	0.81267		9.33029	0.77		9.35046	0.81466	0.74965
9.56677	0.81266		9.33064	0.76999		9.35074	0.81468	0.74965
9.56629	0.81266		9.33091	0.77018		9.35136	0.81492	0.74966
9.56615	0.81266		9.33146	0.77019		9.35177	0.81491	0.74968
9.5656	0.81268		9.33167	0.77041		9.35211	0.8149	0.74967
9.56539	0.81268		9.33215	0.77039		9.35253	0.81525	0.74967
9.56471	0.81268		9.33236	0.7704		9.35315	0.81525	0.74967
9.56443	0.81265		9.33291	0.77049		9.35342	0.81527	0.74966
9.56409	0.81269		9.33325	0.77049		9.35404	0.81531	0.74966
9.56388	0.81267		9.3336	0.77068		9.35425	0.8153	0.74966
9.56333	0.81267		9.33401	0.77065		9.3548	0.81531	0.74967
9.56305	0.81265		9.33442	0.77089		9.35514	0.81542	0.74967
9.56257	0.81266		9.33477	0.77091		9.35576	0.81541	0.74966
9.56209	0.81268		9.33511	0.77125		9.35604	0.81542	0.74966
9.56181	0.81267		9.33532	0.77125		9.35659	0.81559	0.74967
9.5614	0.81267		9.33587	0.77131		9.357	0.8156	0.74965
9.56106	0.81267		9.33628	0.7713		9.35742	0.81561	0.74967
9.56051	0.81267		9.33662	0.77142		9.35783	0.81579	0.74966
9.5603	0.81267		9.33704	0.77161		9.35838	0.8158	0.74966
9.55975	0.81268		9.33745	0.7716		9.359	0.81579	0.74965
9.5594	0.81266		9.33766	0.7718		9.35934	0.8158	0.74966
9.55906	0.81267		9.33807	0.77187		9.35996	0.81589	0.74967
9.55865	0.81265		9.33855	0.77189		9.36038	0.81589	0.74966
9.55823	0.81267		9.33897	0.77202		9.36072	0.81591	0.74966
9.55789	0.81268		9.33945	0.77225		9.3612	0.81589	0.74967
9.55761	0.81266		9.33965	0.77224		9.36182	0.81602	0.74965
9.55699	0.81267		9.34	0.77256		9.36217	0.81603	0.74966
9.55658	0.81267		9.34041	0.77262		9.36265	0.81603	0.74965
9.5561	0.81266		9.34082	0.77263		9.36313	0.81624	0.74965
9.55576	0.81266		9.34117	0.77275		9.36361	0.81625	0.74966
9.55555	0.81268		9.34158	0.77295		9.36382	0.81624	0.74968
9.55514	0.81266		9.34199	0.77297		9.36451	0.81655	0.74981
9.55465	0.81267		9.34234	0.77315		9.36485	0.81655	0.74988
9.55424	0.81285		9.34275	0.77326		9.36519	0.81655	0.74989
9.5541	0.81285		9.34317	0.77325		9.36568	0.81653	0.74989
9.55369	0.81285		9.34351	0.77343		9.36609	0.81662	0.7499
9.55314	0.81285		9.34399	0.77343		9.36685	0.81664	0.7499
9.55273	0.81285		9.34427	0.77364		9.36698	0.81662	0.74989
9.55245	0.81285		9.34468	0.77365		9.36747	0.81661	0.74991
9.55183	0.81285		9.34475	0.77365		9.36781	0.81663	0.7499
9.55183	0.81285		9.3453	0.77404		9.36836	0.81662	0.74991
9.55128	0.81267		9.34564	0.77401		9.36891	0.81663	0.7499
9.55107	0.81268		9.34599	0.77408		9.36926	0.81662	0.7499
9.55039	0.81267		9.34626	0.77409		9.36974	0.81662	0.7499
9.55004	0.81269		9.34681	0.7741		9.37022	0.81662	0.74991
9.54963	0.81267		9.34709	0.77422		9.37056	0.81664	0.74989
9.54928	0.81266		9.3475	0.7742		9.37105	0.81677	0.74989
9.54887	0.81268		9.34778	0.77422		9.37153	0.81677	0.7499
9.54846	0.81267		9.34812	0.77441		9.37194	0.81677	0.7499
9.54798	0.81266		9.3484	0.7744		9.37235	0.81676	0.7499
9.54777	0.81265		9.34895	0.77441		9.37297	0.81676	0.74991
9.54743	0.81266		9.34915	0.77441		9.37332	0.81677	0.7499
9.54694	0.81267		9.34957	0.77459		9.3738	0.81695	0.74988
9.54646	0.81266		9.34991	0.7746		9.37421	0.81696	0.74988
9.54619	0.81265		9.35032	0.77459		9.37476	0.81695	0.74991
9.54584	0.81266		9.3506	0.77458		9.37525	0.81694	0.7499
9.54543	0.81268		9.35108	0.77459		9.37573	0.81697	0.7499
9.54509	0.81266		9.35156	0.77468		9.37593	0.81716	0.74989
9.54467	0.81267		9.35177	0.77468		9.37648	0.81717	0.7499
9.54447	0.81266		9.35218	0.77468		9.3769	0.81715	0.7499
9.54378	0.81266		9.3526	0.77469		9.37752	0.81715	0.74989
9.54343	0.81268		9.35287	0.77484		9.37786	0.81719	0.7499
9.54302	0.81267		9.35335	0.77482		9.37827	0.81726	0.74989
9.54268	0.81266		9.35363	0.77484		9.37869	0.81728	0.74989
9.54233	0.81268		9.35418	0.77483		9.37931	0.81727	0.74988
9.54199	0.81256		9.35439	0.77504		9.37958	0.81726	0.74988
9.54171	0.81257		9.35473	0.77507		9.38013	0.81742	0.74988
9.54123	0.81256		9.35521	0.77506		9.38048	0.81743	0.74989
9.54075	0.81256		9.35556	0.77505		9.38103	0.81743	0.74988
9.54054	0.81256		9.35597	0.77507		9.38158	0.81741	0.7499
9.54006	0.81254		9.35638	0.77535		9.38179	0.8174	0.74991
9.53985	0.81255		9.35666	0.77537		9.3822	0.81742	0.74989
9.5393	0.81257		9.35707	0.77537		9.38275	0.81745	0.74988
9.53896	0.81255		9.35748	0.77538		9.3833	0.81767	0.74987
9.53855	0.81256		9.35762	0.77537		9.38364	0.81766	0.74989
9.5382	0.81256		9.35797	0.77536		9.38419	0.81765	0.74991
9.53793	0.81256		9.35845	0.77537		9.38468	0.81765	0.74989
9.53738	0.81255		9.35872	0.77537		9.38509	0.81767	0.74991
9.53696	0.81257		9.35907	0.77546		9.3855	0.81766	0.74989
9.53669	0.81256		9.35934	0.77546		9.38598	0.81782	0.74988
9.53648	0.81256		9.35983	0.77546		9.3864	0.81802	0.74991
9.53586	0.81256		9.36017	0.77545		9.38681	0.81803	0.74988
9.53545	0.81248		9.36038	0.77545		9.38722	0.81802	0.74988
9.53503	0.81249		9.36079	0.77559		9.38771	0.81802	0.7499
9.53476	0.8125		9.36141	0.77558		9.38826	0.81803	0.74988
9.53448	0.81256		9.36155	0.77559		9.38867	0.81802	0.74988
9.53393	0.81256		9.36196	0.77581		9.38922	0.81803	0.74989
9.53366	0.81256		9.36217	0.77581		9.38956	0.81802	0.74989
9.53324	0.81255		9.36285	0.77581		9.39005	0.81802	0.74989
9.53297	0.81255		9.36292	0.776		9.39053	0.81802	0.74989
9.53256	0.81255		9.3632	0.776		9.39087	0.81802	0.7499
9.53207	0.81256		9.36368	0.77599		9.39129	0.81803	0.74989
9.53173	0.81256		9.36409	0.77611		9.3919	0.81801	0.74989
9.53139	0.81268		9.36451	0.77612		9.39225	0.81802	0.74988
9.5309	0.81265		9.36485	0.7761		9.39259	0.81802	0.7499
9.53056	0.81268		9.36526	0.77611		9.39314	0.81802	0.7499
9.53022	0.81268		9.36554	0.77613		9.39335	0.81801	0.74999
9.52987	0.81267		9.36602	0.77611		9.39411	0.81802	0.74998
9.52939	0.81267		9.36636	0.7763		9.39445	0.81802	0.74999
9.52904	0.81266		9.36678	0.7763		9.39487	0.81804	0.74998
9.5287	0.81267		9.36705	0.77629		9.39555	0.81802	0.74998
9.52836	0.81266		9.36747	0.77631		9.39597	0.81802	0.74998
9.52801	0.81267		9.36774	0.77628		9.39624	0.81801	0.74998
9.52767	0.81267		9.36822	0.77628		9.39666	0.81802	0.74999
9.52726	0.81266		9.3685	0.7765		9.39721	0.81805	0.74999
9.52705	0.81265		9.36884	0.77654		9.39762	0.81803	0.74998
9.52657	0.81264		9.36946	0.77652		9.39824	0.81803	0.74999
9.52622	0.81267		9.36974	0.77652		9.39858	0.81809	0.74998
9.52595	0.81266		9.37036	0.77655		9.39906	0.81811	0.74999
9.5256	0.81266		9.3707	0.77654		9.39941	0.81808	0.74998
9.52512	0.81267		9.37098	0.77654		9.39982	0.8181	0.74999
9.52485	0.81266		9.37132	0.77653		9.40037	0.8181	0.74999
9.52443	0.81265		9.37167	0.77654		9.40079	0.8181	0.74999
9.52416	0.81266		9.37215	0.77689		9.40141	0.8181	0.74999
9.52361	0.81268		9.37256	0.77687		9.40189	0.8181	0.75001
9.52347	0.81266		9.3729	0.77689		9.4023	0.8181	0.75
9.52292	0.81267		9.37325	0.77689		9.40258	0.81809	0.75
9.52257	0.81256		9.37359	0.77689		9.4032	0.81809	0.74992
9.5223	0.81254		9.37387	0.77689		9.40347	0.81811	0.74991
9.52209	0.81256		9.37435	0.77689		9.40402	0.8181	0.74993
9.52147	0.81255		9.37469	0.77695		9.4045	0.81819	0.74992
9.52113	0.81254		9.37518	0.77695		9.40499	0.81823	0.74991
9.52071	0.81254		9.37538	0.77694		9.40554	0.81821	0.74992
9.52065	0.81265		9.37573	0.77696		9.40588	0.81821	0.7499
9.52003	0.81267		9.37621	0.77695		9.40629	0.8182	0.74992
9.51975	0.81265		9.37655	0.77695		9.40677	0.81822	0.74989
9.5192	0.81266		9.37683	0.77694		9.40712	0.8182	0.74988
9.51899	0.81265		9.37724	0.77695		9.40746	0.81821	0.74989
9.51858	0.81265		9.37766	0.77695		9.40829	0.8182	0.74991
9.5181	0.81265		9.37807	0.77694		9.40856	0.81822	0.7499
9.51782	0.81264		9.37834	0.77694		9.40891	0.81822	0.74988
9.51727	0.81266		9.37869	0.77695		9.40939	0.81822	0.7499
9.517	0.81284		9.3791	0.77694		9.40987	0.8182	0.74989
9.51652	0.81285		9.37951	0.77694		9.41049	0.81821	0.74991
9.51631	0.81285		9.37979	0.77694		9.41097	0.81821	0.74989
9.51576	0.81285		9.38013	0.77693		9.41132	0.81821	0.7499
9.51548	0.81284		9.38055	0.77694		9.41166	0.81822	0.74991
9.51514	0.81284		9.38103	0.77693		9.41221	0.81823	0.74991
9.51473	0.81285		9.38137	0.77694		9.4127	0.81823	0.7499
9.51445	0.81284		9.38158	0.77693		9.41311	0.81822	0.74991
9.51397	0.81285		9.3822	0.77692		9.41345	0.8182	0.74991
9.51356	0.81285		9.38247	0.77693		9.414	0.81819	0.74991
9.51321	0.81283		9.38302	0.77695		9.41455	0.81819	0.7499
9.51287	0.81284		9.38316	0.77694		9.41497	0.8182	0.74989
9.51245	0.81285		9.38351	0.77695		9.41545	0.81819	0.74988
9.51211	0.81284		9.38392	0.77695		9.41593	0.8182	0.74989
9.5117	0.81284		9.38447	0.77693		9.41648	0.81817	0.74988
9.51135	0.81266		9.38468	0.77705		9.41669	0.81809	0.74988
9.51108	0.81267		9.38516	0.77705		9.41731	0.8181	0.7499
9.51066	0.81267		9.3855	0.77705		9.41772	0.81808	0.74988
9.51018	0.81265		9.38585	0.77704		9.4182	0.8181	0.74989
9.50984	0.81266		9.38626	0.77705		9.41875	0.81809	0.7499
9.50956	0.81267		9.3866	0.77704		9.41917	0.8181	0.74989
9.50915	0.81266		9.38695	0.77703		9.41958	0.81808	0.74988
9.5088	0.81265		9.38743	0.77706		9.42006	0.81809	0.74988
9.50839	0.81267		9.38757	0.77705		9.42068	0.8181	0.74989
9.50798	0.81267		9.38784	0.77704		9.42116	0.81809	0.74989
9.50763	0.81266		9.38846	0.77704		9.42158	0.81808	0.74989
9.50729	0.81266		9.38894	0.77704		9.42206	0.81809	0.74989
9.50674	0.81266		9.38915	0.77705		9.42254	0.8181	0.74987
9.5064	0.81265		9.3895	0.77705		9.42288	0.8181	0.74988
9.50612	0.81265		9.38991	0.77705		9.42337	0.81808	0.74989
9.50571	0.81266		9.39025	0.77705		9.42392	0.8181	0.74988
9.50529	0.81266		9.3906	0.77704		9.42433	0.81808	0.74989
9.50502	0.81268		9.39094	0.77703		9.42495	0.8182	0.74989
9.50461	0.81266		9.39142	0.77702		9.42543	0.81821	0.7499
9.50419	0.81266		9.39163	0.77705		9.42571	0.81821	0.74988
9.50378	0.81268		9.3919	0.77705		9.42626	0.8182	0.74989
9.50344	0.81267		9.39239	0.77705		9.42667	0.8182	0.7499
9.50316	0.81267		9.3928	0.77705		9.42708	0.81821	0.7499
9.50268	0.81268		9.39314	0.77704		9.4277	0.81821	0.74989
9.5024	0.81266		9.39335	0.77703		9.42798	0.81821	0.74989
9.50199	0.81265		9.39383	0.77704		9.42846	0.8182	0.74989
9.50144	0.81266		9.39431	0.77702		9.42887	0.81821	0.7499
9.50109	0.81267		9.39459	0.77705		9.42949	0.8182	0.74989
9.50061	0.81267		9.395	0.77721		9.42997	0.8182	0.74989
9.50034	0.81268		9.39528	0.7772		9.43053	0.81819	0.74991
9.49999	0.81268		9.39569	0.7772		9.4308	0.8182	0.74991
9.49965	0.81286		9.39604	0.7772		9.43142	0.8182	0.7499
9.49924	0.81284		9.39638	0.77722		9.4319	0.81819	0.74991
9.49882	0.81283		9.39679	0.77721		9.43232	0.81819	0.74989
9.49855	0.81284		9.39714	0.77721		9.43259	0.81821	0.7499
9.4982	0.81284		9.39748	0.7772		9.43307	0.81821	0.7499
9.49786	0.81284		9.39783	0.77742		9.43362	0.81818	0.74991
9.49745	0.81285		9.39824	0.77741		9.43417	0.81819	0.74991
9.4971	0.81284		9.39858	0.77741		9.43472	0.8182	0.7499
9.49662	0.81285		9.399	0.7774		9.43507	0.81818	0.7499
9.49621	0.81285		9.39934	0.77743		9.43541	0.81821	0.74991
9.49579	0.81285		9.39982	0.77742		9.4359	0.8182	0.7499
9.49552	0.81283		9.40003	0.77742		9.43645	0.81821	0.7499
9.49517	0.81285		9.40044	0.77741		9.43686	0.8182	0.7499
9.49483	0.81286		9.40085	0.77742		9.43734	0.81821	0.74991
9.49435	0.81285		9.4012	0.77743		9.43789	0.8182	0.74999
9.49414	0.81286		9.40154	0.77742		9.4383	0.81819	0.75
9.49366	0.81285		9.40196	0.77743		9.43872	0.8182	0.75001
9.49311	0.81285		9.40223	0.77741		9.4392	0.81821	0.74999
9.49304	0.81285		9.40271	0.77741		9.43968	0.8182	0.75
9.49256	0.81285		9.40313	0.7774		9.44016	0.81821	0.74989
9.49208	0.81285		9.4034	0.77742		9.44065	0.8182	0.74989
9.4918	0.81285		9.40381	0.77741		9.44113	0.81819	0.74991
9.49132	0.81283		9.4043	0.77741		9.44154	0.8182	0.7499
9.49104	0.81285		9.40457	0.7774		9.44202	0.81821	0.74991
9.49056	0.81285		9.40499	0.7774		9.44237	0.8182	0.7499
9.49036	0.81271		9.40547	0.7774		9.44292	0.81819	0.74965
9.48967	0.81268		9.40567	0.7775		9.44333	0.81819	0.74967
9.48939	0.81267		9.40609	0.7775		9.44374	0.81821	0.74965
9.48905	0.81266		9.40657	0.77748		9.44429	0.8182	0.74966
9.48863	0.81266		9.40698	0.77749		9.44464	0.8182	0.74964
9.48815	0.81267		9.40726	0.77749		9.44519	0.81819	0.74966
9.48781	0.81267		9.40767	0.77751		9.44581	0.81821	0.74967
9.48746	0.81256		9.40788	0.7775		9.44615	0.81819	0.74965
9.48705	0.81256		9.40836	0.7775		9.44657	0.8182	0.74965
9.48664	0.81255		9.40877	0.7775		9.44718	0.81821	0.74966
9.48629	0.81255		9.40905	0.7775		9.4476	0.8184	0.74967
9.48595	0.81255		9.40939	0.7775		9.44794	0.81839	0.7499
9.4854	0.81256		9.40974	0.77749		9.44863	0.8184	0.74989
9.48533	0.81254		9.41029	0.77742		9.44891	0.81839	0.74991
9.48478	0.81256		9.41056	0.77742		9.44932	0.81841	0.7499
9.4843	0.81256		9.41104	0.77749		9.4498	0.8184	0.7499
9.48388	0.81255		9.41132	0.7775		9.45028	0.81839	0.74991
9.48347	0.81256		9.4118	0.7775		9.45083	0.81839	0.74999
9.48313	0.81255		9.41208	0.77751		9.45125	0.81838	0.74999
9.48271	0.81255		9.41242	0.77752		9.45166	0.81838	0.74999
9.48244	0.81254		9.4129	0.77749		9.45207	0.81839	0.74999
9.48203	0.81256		9.41331	0.77749		9.45283	0.8184	0.74999
9.48154	0.81255		9.41366	0.77749		9.45311	0.81839	0.74999
9.48134	0.81265		9.41387	0.77749		9.45352	0.81839	0.75001
9.48106	0.81267		9.41428	0.77749		9.454	0.81839	0.74996
9.48051	0.81267		9.41476	0.77749		9.45434	0.8184	0.7499
9.48017	0.81267		9.41504	0.7775		9.45496	0.81839	0.74991
9.47975	0.81266		9.41545	0.77751		9.45531	0.8184	0.74989
9.47934	0.81267		9.41586	0.77751		9.45579	0.8184	0.7499
9.479	0.81268		9.41621	0.77749		9.45634	0.8184	0.7499
9.47879	0.81266		9.41662	0.7775		9.45675	0.81839	0.74989
9.47824	0.81268		9.41703	0.7775		9.45689	0.81841	0.7499
9.47796	0.81268		9.41738	0.77741		9.45751	0.81842	0.74991
9.47748	0.81254		9.41779	0.77742		9.45813	0.81839	0.7499
9.47714	0.81256		9.41813	0.77741		9.45848	0.81842	0.7499
9.47666	0.81255		9.41841	0.7774		9.45903	0.81841	0.74989
9.47631	0.81254		9.41882	0.77739		9.45923	0.8184	0.74989
9.47597	0.81254		9.41924	0.77742		9.45985	0.8184	0.7499
9.47549	0.81256		9.41979	0.77741		9.46047	0.81841	0.74989
9.47514	0.81255		9.41986	0.77742		9.46075	0.81842	0.74989
9.47466	0.81248		9.42054	0.77742		9.46116	0.8184	0.7499
9.47425	0.81251		9.42068	0.77742		9.46164	0.81841	0.74988
9.47404	0.81249		9.42123	0.77742		9.46199	0.81839	0.74991
9.47342	0.81249		9.42151	0.77742		9.46261	0.81839	0.74982
9.47314	0.81249		9.42192	0.77741		9.46309	0.8184	0.74964
9.47266	0.81248		9.42226	0.77741		9.4635	0.81841	0.74965
9.47232	0.81248		9.42268	0.77742		9.46391	0.81842	0.74964
9.47191	0.81248		9.42288	0.7774		9.46446	0.81841	0.74966
9.47156	0.81249		9.42343	0.77741		9.46474	0.81841	0.74967
9.47115	0.81249		9.42364	0.77744		9.46529	0.8184	0.74966
9.47067	0.81248		9.42399	0.77741		9.46584	0.8184	0.74966
9.47039	0.81249		9.4244	0.7775		9.46632	0.8184	0.74965
9.46998	0.81248		9.42474	0.77749		9.46667	0.81839	0.74966
9.4697	0.81249		9.42522	0.7775		9.46729	0.8184	0.74967
9.46901	0.81249		9.4255	0.77749		9.46763	0.81838	0.74967
9.46874	0.8125		9.42605	0.7775		9.46804	0.81842	0.74966
9.46846	0.81249		9.42619	0.7775		9.46846	0.8184	0.74965
9.46805	0.81249		9.4266	0.7775		9.46901	0.81841	0.74965
9.46771	0.81255		9.42715	0.77749		9.46935	0.81841	0.74966
9.46722	0.81254		9.42763	0.77749		9.46983	0.81839	0.74965
9.46695	0.81256		9.42791	0.7775		9.47032	0.8184	0.74965
9.46654	0.81254		9.42818	0.77749		9.47073	0.81838	0.7499
9.46626	0.81254		9.4286	0.77749		9.47128	0.8184	0.74989
9.46585	0.81256		9.42901	0.77749		9.47169	0.81838	0.74988
9.46543	0.81256		9.42949	0.77749		9.47197	0.8184	0.7499
9.46509	0.81257		9.4297	0.77749		9.47252	0.8184	0.74988
9.46461	0.81255		9.43011	0.7775		9.473	0.81839	0.74988
9.4642	0.81256		9.43046	0.77747		9.47328	0.8184	0.7499
9.46399	0.81256		9.43108	0.77749		9.47396	0.8184	0.74988
9.46371	0.81254		9.43135	0.77749		9.47424	0.8184	0.74988
9.46337	0.81255		9.43183	0.77749		9.47465	0.81839	0.74988
9.46275	0.81254		9.43211	0.77749		9.47507	0.81839	0.74988
9.46254	0.81255		9.43252	0.77749		9.47562	0.8184	0.7499
9.46206	0.81256		9.43287	0.7775		9.47603	0.8184	0.74988
9.46179	0.81256		9.43328	0.77749		9.47665	0.81839	0.74988
9.4613	0.81254		9.43349	0.77749		9.47706	0.8184	0.74966
9.46089	0.81255		9.43404	0.77749		9.47734	0.81841	0.74966
9.46068	0.81254		9.43452	0.7775		9.47789	0.81839	0.74965
9.4602	0.81254		9.43466	0.77749		9.4783	0.81839	0.74965
9.45993	0.81256		9.43514	0.77749		9.47865	0.81839	0.74965
9.45958	0.81256		9.43562	0.77751		9.4792	0.81839	0.74965
9.45903	0.81254		9.4359	0.77749		9.47947	0.81839	0.74965
9.45869	0.81255		9.43631	0.7775		9.48016	0.8184	0.74965
9.45834	0.81256		9.43658	0.7775		9.48064	0.8184	0.74965
9.458	0.81256		9.43707	0.77749		9.48106	0.81838	0.74966
9.45752	0.81254		9.43741	0.77749		9.48133	0.81839	0.74965
9.45711	0.81253		9.43769	0.77749		9.48181	0.8184	0.74965
9.45676	0.81254		9.4381	0.7775		9.48229	0.81842	0.74965
9.45642	0.81256		9.43851	0.77749		9.48291	0.81842	0.74964
9.456	0.81254		9.43886	0.7775		9.48333	0.8184	0.74966
9.45566	0.81256		9.43941	0.7775		9.48367	0.8184	0.74965
9.45525	0.81266		9.43961	0.77764		9.48415	0.81842	0.74965
9.45476	0.81267		9.43982	0.77763		9.48477	0.8184	0.74967
9.45442	0.81267		9.4403	0.77763		9.48526	0.81842	0.74967
9.45414	0.81267		9.44065	0.77762		9.48553	0.81842	0.74967
9.45366	0.81267		9.44099	0.77764		9.48601	0.8184	0.74967
9.45346	0.81267		9.44133	0.77762		9.48649	0.8184	0.74966
9.45277	0.81285		9.44154	0.77763		9.48684	0.81839	0.74964
9.45256	0.81285		9.44195	0.77763		9.48746	0.81838	0.74965
9.45229	0.81284		9.44237	0.77751		9.4878	0.8184	0.74965
9.45174	0.81285		9.44264	0.7775		9.48828	0.81838	0.74966
9.45146	0.81285		9.44305	0.77751		9.48863	0.81839	0.74966
9.45098	0.81285		9.44347	0.77763		9.48904	0.8184	0.74988
9.45063	0.81284		9.44381	0.77761		9.48945	0.81841	0.74988
9.45022	0.81287		9.44422	0.77763		9.49021	0.8184	0.74989
9.44967	0.81285		9.44457	0.77764		9.49049	0.81841	0.74989
9.44946	0.81286		9.44498	0.77763		9.49111	0.81838	0.74988
9.44919	0.81285		9.44519	0.77763		9.49152	0.81838	0.74989
9.44864	0.81285		9.4454	0.77763		9.49179	0.81839	0.7499
9.44822	0.81285		9.44588	0.77765		9.49241	0.81839	0.74988
9.44781	0.81267		9.44622	0.77764		9.49297	0.81839	0.74989
9.44733	0.81267		9.44657	0.77765		9.49324	0.81839	0.7499
9.44705	0.81267		9.44718	0.77763		9.49379	0.81839	0.74989
9.44678	0.81266		9.44753	0.77764		9.49427	0.81839	0.74988
9.44637	0.81267		9.44787	0.77765		9.49462	0.81838	0.74989
9.44588	0.81266		9.44829	0.77783		9.49503	0.8184	0.74989
9.44561	0.81266		9.44856	0.77784		9.49572	0.8184	0.74989
9.44526	0.81267		9.44918	0.77782		9.49606	0.8184	0.7499
9.44478	0.81266		9.44946	0.77784		9.49641	0.8184	0.74998
9.44451	0.81267		9.44973	0.77784		9.49689	0.81839	0.74999
9.44396	0.81265		9.45015	0.77784		9.49737	0.81839	0.74999
9.44361	0.81268		9.45056	0.77786		9.49785	0.81839	0.74999
9.44334	0.81267		9.4509	0.77785		9.49834	0.81839	0.74999
9.44285	0.81267		9.45125	0.77782		9.49868	0.8184	0.74999
9.44265	0.81268		9.45166	0.77783		9.4993	0.81838	0.75
9.44217	0.81265		9.45214	0.77782		9.49944	0.8184	0.74999
9.44182	0.81285		9.45256	0.77784		9.50013	0.8184	0.75001
9.44155	0.81284		9.45283	0.77783		9.50047	0.8184	0.74991
9.4412	0.81285		9.45324	0.77785		9.50081	0.81839	0.74991
9.44079	0.81284		9.45352	0.77783		9.5015	0.8182	0.74991
9.44031	0.81285		9.45393	0.77783		9.50171	0.8182	0.7499
9.44003	0.81285		9.45441	0.77784		9.50219	0.81821	0.74989
9.43983	0.81285		9.45455	0.77782		9.5026	0.81821	0.7499
9.43934	0.81286		9.45496	0.77784		9.50322	0.81819	0.7499
9.43886	0.81304		9.45531	0.77783		9.50357	0.8182	0.7499
9.43852	0.81305		9.45558	0.77784		9.50391	0.81821	0.74989
9.43831	0.81305		9.4562	0.77783		9.50439	0.8182	0.7499
9.43769	0.81304		9.45648	0.77783		9.50474	0.81841	0.74989
9.43735	0.81315		9.45675	0.77782		9.50529	0.81839	0.74989
9.43693	0.81314		9.45717	0.77783		9.50563	0.81839	0.7499
9.43652	0.81314		9.45758	0.77784		9.50598	0.81841	0.74988
9.43631	0.81316		9.45799	0.77785		9.50639	0.81841	0.7499
9.43597	0.81312		9.45827	0.77782		9.50694	0.8184	0.74989
9.43535	0.81313		9.45861	0.77784		9.50742	0.8184	0.74988
9.43514	0.81312		9.45909	0.77783		9.50777	0.8184	0.74989
9.43473	0.81313		9.4593	0.77782		9.50818	0.81841	0.7499
9.43432	0.81313		9.45965	0.77782		9.50859	0.81839	0.7499
9.43397	0.81314		9.46013	0.77782		9.50907	0.81839	0.74966
9.43363	0.81328		9.46047	0.77784		9.50956	0.8184	0.74965
9.43335	0.81328		9.46082	0.77783		9.51004	0.81839	0.74965
9.43308	0.81328		9.46116	0.77785		9.51045	0.81839	0.74964
9.4326	0.81328		9.46157	0.77782		9.511	0.8184	0.74965
9.43239	0.81329		9.46205	0.77782		9.51142	0.8184	0.74965
9.43191	0.81329		9.46247	0.77783		9.5119	0.81839	0.74965
9.43163	0.81326		9.46267	0.77782		9.51231	0.81839	0.74964
9.43122	0.81329		9.46302	0.77783		9.51272	0.81839	0.7499
9.43081	0.81328		9.4635	0.77782		9.51341	0.81837	0.74988
9.43033	0.8133		9.46391	0.77785		9.51369	0.81839	0.7499
9.43005	0.81329		9.46426	0.77783		9.51403	0.81841	0.7499
9.42971	0.81329		9.46467	0.77783		9.51465	0.81842	0.74988
9.42922	0.81327		9.46495	0.77784		9.51499	0.8184	0.7499
9.42902	0.81328		9.46543	0.77785		9.51548	0.8184	0.7499
9.42867	0.81328		9.46563	0.77783		9.51603	0.8184	0.74988
9.4284	0.81327		9.46598	0.77783		9.51637	0.81839	0.74988
9.42798	0.81327		9.46625	0.77783		9.51678	0.81838	0.74988
9.42764	0.81328		9.4668	0.77783		9.5174	0.81839	0.74988
9.42716	0.8133		9.46715	0.77783		9.51802	0.8184	0.7499
9.42681	0.81328		9.46756	0.77783		9.51837	0.81839	0.74989
9.42654	0.8135		9.46791	0.77783		9.51871	0.81839	0.74991
9.42613	0.81348		9.46832	0.77783		9.51926	0.81839	0.74989
9.42571	0.81351		9.46873	0.77784		9.51961	0.8184	0.74991
9.4253	0.81349		9.46901	0.77785		9.52016	0.81841	0.74991
9.42502	0.81349		9.46942	0.77764		9.52037	0.81841	0.7499
9.42454	0.81349		9.46977	0.77763		9.52092	0.81839	0.74991
9.42427	0.8135		9.46997	0.77765		9.52119	0.81839	0.74991
9.42385	0.8135		9.47039	0.77764		9.52188	0.81834	0.7499
9.42358	0.81349		9.47073	0.77762		9.52215	0.8182	0.74989
9.42317	0.8138		9.47128	0.77762		9.52271	0.81821	0.74991
9.42282	0.8138		9.47149	0.77765		9.52312	0.81821	0.7499
9.42234	0.81381		9.47197	0.77763		9.52339	0.81823	0.7499
9.42206	0.81385		9.47217	0.77762		9.52381	0.81821	0.7499
9.42158	0.81388		9.47259	0.77763		9.52443	0.81821	0.74988
9.42131	0.8139		9.47279	0.77763		9.52477	0.81822	0.74991
9.42069	0.81389		9.47328	0.77782		9.52525	0.81838	0.74988
9.42034	0.81388		9.47362	0.77782		9.5258	0.81838	0.74988
9.42	0.81388		9.47403	0.77782		9.52615	0.81839	0.74989
9.41959	0.81389		9.47424	0.77782		9.52663	0.8184	0.74989
9.41917	0.81388		9.47472	0.77782		9.52718	0.81839	0.74988
9.41897	0.81389		9.47507	0.77783		9.52766	0.8184	0.74988
9.41842	0.81389		9.47541	0.77782		9.52808	0.8184	0.74988
9.41807	0.81389		9.47575	0.77782		9.52849	0.8184	0.7499
9.41766	0.81389		9.47603	0.77782		9.52925	0.81841	0.74989
9.41738	0.81388		9.47644	0.77784		9.52938	0.81841	0.7499
9.41711	0.8138		9.47679	0.77782		9.52986	0.81842	0.74988
9.41663	0.81382		9.47706	0.77763		9.53055	0.81841	0.74988
9.41621	0.81382		9.47748	0.77763		9.53069	0.81839	0.7499
9.4158	0.8138		9.47782	0.77763		9.53131	0.81841	0.7499
9.41559	0.81378		9.47816	0.77762		9.53172	0.81841	0.74988
9.41504	0.8135		9.47851	0.77763		9.532	0.8184	0.74988
9.41484	0.8135		9.47899	0.77764		9.53255	0.81841	0.74991
9.41442	0.81349		9.47927	0.77763		9.5331	0.81842	0.74988
9.41408	0.81348		9.47982	0.77764		9.53358	0.81837	0.74989
9.41367	0.81348		9.48016	0.77763		9.53393	0.81841	0.7499
9.41325	0.81348		9.48037	0.77763		9.53441	0.81839	0.74989
9.41284	0.81348		9.48085	0.77763		9.53475	0.81839	0.74989
9.41243	0.81349		9.48106	0.77763		9.53523	0.81839	0.74989
9.41201	0.81327		9.48167	0.77762		9.53558	0.8184	0.74995
9.41181	0.81329		9.48202	0.77762		9.53599	0.8184	0.74999
9.41139	0.81328		9.48223	0.7778		9.5364	0.81841	0.74999
9.41091	0.81328		9.48264	0.77783		9.53682	0.81838	0.75001
9.41057	0.81328		9.48305	0.77782		9.53716	0.8184	0.74998
9.41015	0.81349		9.4834	0.77783		9.53764	0.81839	0.74997
9.40981	0.81351		9.48388	0.77782		9.53792	0.81838	0.74998
9.40947	0.8135		9.48408	0.77784		9.53861	0.81838	0.74999
9.40898	0.81351		9.48457	0.77781		9.53881	0.81838	0.74998
9.40843	0.8138		9.48498	0.77784		9.53937	0.81819	0.74999
9.40823	0.8138		9.48526	0.77781		9.53971	0.81822	0.74999
9.40788	0.81379		9.48553	0.77783		9.54012	0.8182	0.74999
9.40747	0.81379		9.48594	0.77781		9.54047	0.81821	0.74998
9.40699	0.81382		9.48636	0.77782		9.54102	0.81821	0.74999
9.40664	0.81382		9.4867	0.77781		9.5415	0.81823	0.74998
9.4063	0.81382		9.48704	0.77781		9.54171	0.81819	0.74998
9.40596	0.81381		9.48753	0.77781		9.54239	0.8182	0.74998
9.40568	0.81382		9.48794	0.77782		9.54267	0.8182	0.74999
9.40527	0.81381		9.48828	0.77782		9.54322	0.81822	0.74999
9.40499	0.81381		9.48842	0.77782		9.54356	0.8182	0.75
9.40458	0.8138		9.48883	0.77782		9.54391	0.81821	0.74999
9.40417	0.8138		9.48925	0.77783		9.54446	0.8182	0.74999
9.40375	0.81379		9.48952	0.77784		9.54501	0.81821	0.74999
9.40341	0.8138		9.48987	0.77783		9.54529	0.81823	0.74997
9.40293	0.81382		9.49035	0.77783		9.54563	0.81809	0.75026
9.40272	0.8138		9.49062	0.77782		9.54632	0.81809	0.75025
9.40231	0.8138		9.49097	0.77782		9.54666	0.81809	0.75026
9.40189	0.81349		9.49111	0.77782		9.54708	0.81822	0.75024
9.40148	0.8135		9.49159	0.77783		9.54749	0.81821	0.75025
9.4012	0.8135		9.49193	0.77783		9.54797	0.81823	0.75025
9.401	0.81349		9.49228	0.77782		9.54845	0.81823	0.75026
9.40038	0.8135		9.49283	0.77781		9.54893	0.8181	0.75025
9.40003	0.81349		9.49297	0.77783		9.54935	0.81811	0.75024
9.39976	0.8135		9.49338	0.77782		9.54976	0.81811	0.75025
9.39928	0.81349		9.49372	0.77785		9.55017	0.81808	0.75025
9.399	0.81351		9.49414	0.77781		9.55066	0.81808	0.75026
9.39866	0.81349		9.49434	0.77782		9.551	0.81808	0.75025
9.39824	0.8135		9.49489	0.77782		9.55141	0.8181	0.75025
9.39797	0.81349		9.49517	0.77782		9.55196	0.81808	0.75025
9.39756	0.8135		9.49551	0.77784		9.55238	0.8181	0.75028
9.39721	0.81351		9.49599	0.77782		9.55279	0.8181	0.75024
9.39687	0.81381		9.49634	0.77782		9.55327	0.8181	0.75026
9.39652	0.8138		9.49668	0.77783		9.55368	0.8181	0.75026
9.3959	0.81379		9.49703	0.7778		9.5541	0.81808	0.75024
9.39563	0.81389		9.49744	0.77781		9.55472	0.81809	0.75025
9.39522	0.81389		9.49778	0.77783		9.55479	0.81809	0.75026
9.39494	0.8139		9.49806	0.77782		9.55534	0.81808	0.75024
9.39439	0.81389		9.49854	0.77784		9.55582	0.8181	0.75026
9.39418	0.81401		9.49882	0.77783		9.5563	0.8181	0.75026
9.39377	0.81402		9.49923	0.77783		9.55664	0.8181	0.75026
9.39349	0.81401		9.49957	0.77782		9.55706	0.81809	0.75025
9.39301	0.81402		9.49999	0.77784		9.55754	0.81803	0.75025
9.39267	0.81402		9.50026	0.77784		9.55788	0.81801	0.75025
9.39226	0.81402		9.50061	0.77783		9.55837	0.81802	0.75027
9.39184	0.81423		9.50102	0.77783		9.55885	0.81802	0.75026
9.39157	0.81422		9.50157	0.77783		9.55919	0.81802	0.75026
9.39102	0.81421		9.50178	0.77782		9.55967	0.81767	0.75026
9.39074	0.81422		9.50219	0.77783		9.56002	0.81765	0.75025
9.3904	0.81422		9.5026	0.77782		9.5605	0.81766	0.75026
9.38992	0.81423		9.50281	0.77782		9.56098	0.81766	0.75027
9.38957	0.81443		9.50315	0.77783		9.56133	0.81766	0.75026
9.38916	0.81445		9.50364	0.77782		9.56167	0.81767	0.75023
9.38881	0.81442		9.50405	0.77784		9.56215	0.81744	0.75027
9.3884	0.81444		9.50439	0.77785		9.5627	0.81744	0.75024
9.38799	0.81443		9.50474	0.77783		9.56312	0.81742	0.75026
9.38771	0.81454		9.50501	0.77784		9.56339	0.81742	0.75026
9.3873	0.81454		9.50543	0.77786		9.56374	0.81745	0.75024
9.38675	0.81453		9.50563	0.77763		9.56429	0.81742	0.75026
9.38654	0.81453		9.50618	0.77763		9.56463	0.81743	0.75026
9.3862	0.81455		9.50646	0.77765		9.56511	0.81743	0.75026
9.38585	0.81454		9.50708	0.77763		9.56559	0.81743	0.75027
9.38551	0.81454		9.50735	0.77764		9.56594	0.81742	0.75027
9.38503	0.81471		9.50777	0.77761		9.56628	0.81742	0.75027
9.38489	0.81471		9.50811	0.77763		9.56683	0.81744	0.75026
9.38441	0.81472		9.50852	0.77765		9.56718	0.81743	0.75026
9.38413	0.81471		9.5088	0.77764		9.56759	0.81742	0.75024
9.38365	0.81454		9.50921	0.77762		9.56814	0.81744	0.75026
9.38331	0.81453		9.50963	0.77763		9.56849	0.81744	0.75026
9.38282	0.81454		9.50997	0.77763		9.56904	0.81744	0.75024
9.38255	0.81454		9.51025	0.77763		9.56924	0.81744	0.75026
9.38214	0.81452		9.51059	0.77765		9.56993	0.81744	0.75026
9.38193	0.81452		9.51114	0.77763		9.57021	0.81744	0.75025
9.38131	0.8147		9.51128	0.77765		9.57062	0.81744	0.75025
9.38097	0.8147		9.51176	0.77774		9.57124	0.81742	0.75024
9.38055	0.8147		9.5121	0.77783		9.57158	0.81744	0.75023
9.38028	0.81472		9.51259	0.77783		9.57179	0.81743	0.75025
9.37986	0.81471		9.513	0.77783		9.5722	0.81744	0.75024
9.37959	0.81456		9.51341	0.77782		9.57282	0.81765	0.75024
9.37904	0.81453		9.51376	0.77783		9.5733	0.81767	0.75024
9.37883	0.81452		9.51431	0.77782		9.57385	0.81767	0.75024
9.37842	0.81453		9.51458	0.77782		9.5742	0.81767	0.75024
9.37807	0.81454		9.51493	0.77784		9.57475	0.81767	0.75031
9.37773	0.81453		9.5152	0.77783		9.57516	0.81763	0.7503
9.37725	0.81441		9.51568	0.77781		9.57558	0.81767	0.7503
9.37697	0.81442		9.51596	0.77784		9.57592	0.81765	0.75031
9.37649	0.81442		9.51651	0.77784		9.57626	0.81769	0.7503
9.37615	0.81444		9.51685	0.77784		9.57682	0.81766	0.75029
9.3758	0.81443		9.51734	0.77782		9.57723	0.81766	0.75029
9.37532	0.81421		9.51761	0.77763		9.57757	0.81802	0.7503
9.37498	0.81423		9.51802	0.77763		9.57819	0.81802	0.75053
9.37449	0.81421		9.51837	0.77763		9.57847	0.81801	0.75051
9.37415	0.81422		9.51878	0.77761		9.57888	0.81801	0.75053
9.37374	0.81423		9.51919	0.77765		9.57929	0.81802	0.75052
9.37332	0.81422		9.51947	0.77749		9.57978	0.81802	0.75059
9.37312	0.81422		9.51981	0.77751		9.58033	0.81803	0.75062
9.3725	0.81423		9.52023	0.77749		9.58053	0.8178	0.75061
9.37222	0.81423		9.52064	0.77749		9.58115	0.81767	0.75061
9.37174	0.81422		9.52092	0.77749		9.58136	0.81767	0.75061
9.3714	0.81403		9.52126	0.77749		9.5817	0.81766	0.75059
9.37098	0.81403		9.5216	0.77749		9.58218	0.81767	0.75061
9.37071	0.81402		9.52209	0.7775		9.5826	0.81766	0.75062
9.3703	0.81402		9.52229	0.7775		9.58308	0.81765	0.75087
9.36988	0.81403		9.52291	0.77749		9.58356	0.81768	0.75087
9.36961	0.81403		9.52312	0.77751		9.58397	0.81767	0.75088
9.36906	0.81403		9.5236	0.77748		9.58453	0.81766	0.75088
9.36878	0.81402		9.52381	0.7775		9.58487	0.81768	0.75087
9.36851	0.81403		9.5245	0.77749		9.58521	0.81766	0.75087
9.36782	0.81389		9.52456	0.77749		9.5857	0.81767	0.75088
9.36761	0.81388		9.52498	0.77751		9.58625	0.81741	0.75087
9.3672	0.8139		9.52539	0.77749		9.58652	0.81742	0.75087
9.36685	0.81383		9.52567	0.77749		9.58687	0.81742	0.75086
9.36651	0.81381		9.52615	0.77751		9.58735	0.81742	0.75087
9.3661	0.81382		9.52649	0.7775		9.5879	0.81742	0.75087
9.36561	0.81351		9.52684	0.7775		9.58817	0.81744	0.75085
9.36541	0.8135		9.52732	0.7775		9.58866	0.81744	0.75087
9.36499	0.81351		9.52746	0.7775		9.589	0.81743	0.75085
9.36451	0.8133		9.52794	0.7775		9.58934	0.81726	0.75087
9.36438	0.8133		9.52835	0.77749		9.58983	0.81727	0.75086
9.36375	0.81322		9.52876	0.77749		9.59024	0.81728	0.75086
9.36327	0.81315		9.52918	0.7775		9.59086	0.81726	0.75086
9.36293	0.81314		9.52952	0.7775		9.5912	0.81728	0.75086
9.36252	0.81305		9.52993	0.77751		9.59162	0.81729	0.75085
9.36224	0.81304		9.53028	0.77749		9.59203	0.81728	0.75086
9.36176	0.81304		9.53069	0.77751		9.59258	0.81725	0.75084
9.36128	0.81286		9.53104	0.77749		9.59286	0.81743	0.75085
9.36086	0.81286		9.53138	0.77749		9.59334	0.81743	0.75085
9.36052	0.81272		9.53165	0.77749		9.59403	0.81744	0.75084
9.36011	0.81267		9.53214	0.7775		9.59423	0.81744	0.75094
9.35976	0.81267		9.53262	0.77747		9.59478	0.81744	0.75095
9.35935	0.81257		9.53283	0.77751		9.59513	0.81744	0.75097
9.35921	0.81255		9.53324	0.77751		9.5954	0.81744	0.75095
9.35873	0.81256		9.53372	0.77749		9.59595	0.81744	0.75095
9.35825	0.81249		9.53393	0.7775		9.59623	0.81727	0.75093
9.35783	0.8125		9.53441	0.77749		9.59671	0.81728	0.75095
9.35763	0.81251		9.53482	0.7775		9.59726	0.81727	0.75094
9.35708	0.81252		9.5353	0.77749		9.59761	0.81728	0.75094
9.35673	0.81214		9.53565	0.77749		9.59788	0.81727	0.75093
9.35632	0.81215		9.53599	0.77749		9.5985	0.81726	0.75094
9.35604	0.81215		9.53627	0.77751		9.59891	0.81716	0.75095
9.35549	0.81191		9.53668	0.77751		9.59946	0.81716	0.75095
9.35522	0.81193		9.53709	0.77751		9.60001	0.81717	0.75094
9.35481	0.81179		9.53744	0.7775		9.60043	0.81717	0.75093
9.3546	0.81176		9.53785	0.77751		9.60077	0.81715	0.75094
9.35398	0.81177		9.5382	0.7775		9.60091	0.81696	0.75093
9.35357	0.81164		9.53847	0.7775		9.60139	0.81697	0.75095
9.35322	0.81167		9.53895	0.77751		9.60194	0.81696	0.75094
9.35281	0.81148		9.5393	0.77751		9.60236	0.81697	0.75095
9.35247	0.81146		9.53971	0.77751		9.60277	0.81696	0.75094
9.35212	0.81146		9.54005	0.7775		9.60332	0.81696	0.75118
9.35157	0.81125		9.54033	0.77749		9.60346	0.81677	0.75118
9.35116	0.81127		9.54095	0.77749		9.60394	0.81676	0.75119
9.35102	0.81113		9.54109	0.7775		9.60435	0.81676	0.75119
9.35047	0.81114		9.54157	0.7775		9.6049	0.81677	0.75119
9.35012	0.81105		9.54198	0.7775		9.60525	0.81663	0.75129
9.34978	0.81107		9.54239	0.77751		9.60573	0.81664	0.7513
9.34944	0.81075		9.54281	0.7775		9.60628	0.81664	0.75129
9.34889	0.81074		9.54308	0.77751		9.60642	0.81655	0.75129
9.34882	0.81075		9.54356	0.77751		9.60704	0.81656	0.75157
9.3482	0.81055		9.54384	0.77749		9.60745	0.81624	0.75157
9.34792	0.81056		9.54405	0.7775		9.60779	0.81625	0.75156
9.34744	0.81054		9.54453	0.77749		9.60814	0.81603	0.75156
9.34723	0.8104		9.54508	0.77751		9.60855	0.81603	0.75168
9.34675	0.8104		9.54549	0.77751		9.60896	0.8159	0.75167
9.34655	0.81032		9.54577	0.77751		9.60965	0.81589	0.75167
9.34586	0.81032		9.54618	0.77751		9.60979	0.81589	0.75167
9.34565	0.81014		9.54652	0.77752		9.61013	0.81579	0.75166
9.34517	0.81013		9.54694	0.77752		9.61062	0.81579	0.75167
9.34469	0.80997		9.54728	0.77751		9.61103	0.8156	0.75167
9.34434	0.80995		9.54763	0.77751		9.61151	0.8156	0.75192
9.34407	0.80985		9.54818	0.77749		9.61186	0.81543	0.7519
9.34358	0.80985		9.54852	0.7775		9.6122	0.81542	0.75191
9.34324	0.8098		9.5488	0.7775		9.61296	0.81532	0.75189
9.34276	0.80945		9.54928	0.7775		9.61316	0.81532	0.75188
9.34241	0.80946		9.54948	0.77749		9.61371	0.81526	0.75192
9.342	0.80922		9.5501	0.7775		9.61399	0.81526	0.75198
9.34166	0.80922		9.55059	0.77749		9.6144	0.81491	0.75199
9.34131	0.80905		9.55079	0.77751		9.61488	0.81468	0.75199
9.34083	0.80905		9.55127	0.7775		9.61523	0.81467	0.75199
9.34049	0.80893		9.55169	0.77764		9.61578	0.8145	0.75199
9.34	0.80874		9.55217	0.77763		9.61619	0.8145	0.75222
9.33973	0.80873		9.55238	0.77763		9.61661	0.81441	0.75222
9.33932	0.80854		9.55265	0.77764		9.61695	0.8144	0.75225
9.33897	0.80841		9.55313	0.77763		9.61736	0.81418	0.75239
9.33842	0.80835		9.55355	0.77763		9.61778	0.8142	0.7524
9.33821	0.80831		9.55389	0.77763		9.61819	0.8142	0.75238
9.33787	0.80802		9.55423	0.77762		9.61853	0.81401	0.75261
9.33746	0.80779		9.55458	0.77763		9.61902	0.81399	0.75261
9.33704	0.80778		9.55492	0.77763		9.6195	0.814	0.75263
9.33684	0.80765		9.55547	0.77763		9.61991	0.81398	0.75262
9.33622	0.80754		9.55575	0.77763		9.62032	0.814	0.75262
9.33601	0.80755		9.55616	0.77763		9.62087	0.81388	0.75262
9.33546	0.80735		9.55644	0.77763		9.62122	0.81386	0.75262
9.33532	0.80735		9.55685	0.77783		9.62156	0.81386	0.75272
9.33477	0.80716		9.55726	0.77782		9.62204	0.81378	0.75271
9.3347	0.80718		9.55768	0.77782		9.62232	0.81379	0.75272
9.33408	0.80705		9.55802	0.77784		9.62287	0.81347	0.75271
9.3336	0.80705		9.5583	0.77781		9.62335	0.81347	0.75273
9.33326	0.80697		9.55857	0.77782		9.62363	0.81325	0.75298
9.33298	0.80697		9.55899	0.77783		9.62411	0.81326	0.75298
9.33264	0.80662		9.5594	0.77782		9.62445	0.81311	0.75299
9.33223	0.80661		9.55967	0.77783		9.62507	0.8131	0.75309
9.33174	0.80637		9.56022	0.77782		9.62535	0.81311	0.75307
9.3314	0.80624		9.56043	0.77781		9.62583	0.81312	0.75307
9.33112	0.80624		9.56084	0.77782		9.62624	0.81301	0.75328
9.33064	0.80614		9.56112	0.77781		9.62666	0.81302	0.75329
9.33023	0.80613		9.5616	0.77782		9.62714	0.81301	0.75328
9.32975	0.80592		9.56201	0.77782		9.62769	0.81301	0.75329
9.32947	0.80572		9.5625	0.77782		9.62796	0.81303	0.75337
9.32906	0.80574		9.56263	0.77782		9.62824	0.81301	0.75336
9.32871	0.80563		9.56318	0.77782		9.62858	0.81302	0.75335
9.32844	0.80561		9.5636	0.77782		9.629	0.81283	0.75336
9.32796	0.80553		9.56394	0.77784		9.62948	0.81281	0.75359
9.32754	0.80524		9.56415	0.77783		9.6301	0.81283	0.75359
9.32727	0.80523		9.56463	0.77784		9.63051	0.81264	0.75375
9.32672	0.80501		9.56497	0.77782		9.63099	0.81263	0.75375
9.32644	0.8049		9.56539	0.77782		9.63127	0.81263	0.75374
9.3261	0.80489		9.56553	0.77782		9.63161	0.81253	0.754
9.32575	0.80479		9.56601	0.77783		9.63223	0.81252	0.75399
9.3252	0.8046		9.56635	0.77762		9.63244	0.81253	0.75399
9.32486	0.80459		9.56683	0.77763		9.63285	0.81245	0.75407
9.32458	0.80442		9.56718	0.77762		9.63333	0.81245	0.7541
9.32445	0.80432		9.56745	0.77763		9.63375	0.81247	0.75412
9.32396	0.8043		9.56793	0.77763		9.6343	0.81246	0.7541
9.32341	0.80424		9.56828	0.77762		9.63457	0.8121	0.7541
9.32307	0.80425		9.56862	0.77763		9.63506	0.81213	0.7541
9.32293	0.8039		9.56904	0.77763		9.63561	0.81209	0.75411
9.32231	0.80368		9.56966	0.77763		9.63595	0.8121	0.75438
9.32204	0.80369		9.56972	0.77763		9.63643	0.81211	0.75436
9.32156	0.80351		9.57021	0.77763		9.63698	0.81189	0.75439
9.32128	0.80343		9.57034	0.77764		9.63719	0.81188	0.75439
9.32087	0.80341		9.57076	0.77763		9.63774	0.81189	0.75439
9.32052	0.80321		9.57117	0.77763		9.63808	0.81189	0.75439
9.32004	0.80301		9.57172	0.77763		9.6385	0.81187	0.75438
9.31977	0.80303		9.57213	0.77751		9.63891	0.81173	0.75449
9.31935	0.80289		9.57248	0.77748		9.63946	0.81174	0.75448
9.31908	0.80289		9.57289	0.77751		9.63994	0.81173	0.75446
9.31866	0.80279		9.5731	0.7775		9.64036	0.81172	0.75448
9.31832	0.80281		9.57372	0.77749		9.64056	0.81175	0.75471
9.31791	0.8025		9.57385	0.77748		9.64098	0.81163	0.75471
9.31749	0.80228		9.57434	0.77749		9.64153	0.81163	0.7547
9.31708	0.80229		9.57468	0.77748		9.64194	0.81161	0.75478
9.31674	0.80213		9.57509	0.77741		9.64228	0.81163	0.7548
9.31632	0.80206		9.57565	0.77741		9.6427	0.81164	0.75506
9.31591	0.80206		9.57592	0.77742		9.64297	0.81161	0.75505
9.3155	0.80183		9.57633	0.7774		9.64352	0.81142	0.7552
9.31522	0.80169		9.57668	0.7772		9.64394	0.81141	0.75518
9.31474	0.80167		9.57709	0.77721		9.64456	0.81143	0.75542
9.31453	0.80156		9.57737	0.77721		9.64483	0.81143	0.75542
9.31419	0.80151		9.57778	0.77703		9.64531	0.81123	0.75542
9.31378	0.8015		9.57812	0.77705		9.6458	0.81123	0.75552
9.31343	0.80115		9.57867	0.77695		9.64621	0.81122	0.75551
9.31309	0.80095		9.57895	0.77694		9.64662	0.81109	0.75549
9.31267	0.80095		9.57929	0.77694		9.64703	0.81111	0.75578
9.31226	0.80079		9.57964	0.77688		9.64752	0.8111	0.75578
9.31192	0.80069		9.58005	0.77688		9.648	0.81111	0.75577
9.31144	0.80048		9.58033	0.77688		9.64841	0.81103	0.75577
9.31109	0.80046		9.58074	0.77653		9.64862	0.81104	0.75579
9.31075	0.80029		9.58122	0.77654		9.64924	0.81102	0.75585
9.31033	0.80016		9.58143	0.77654		9.64965	0.81105	0.75586
9.31006	0.80009		9.5817	0.77628		9.6502	0.81073	0.75585
9.30965	0.79978		9.58225	0.77629		9.65048	0.81073	0.75586
9.30923	0.79959		9.58253	0.77629		9.65096	0.81071	0.75584
9.30889	0.79945		9.58294	0.77612		9.65137	0.81073	0.75585
9.30847	0.79935		9.58329	0.7761		9.65178	0.81074	0.75584
9.30799	0.79916		9.5837	0.77611		9.65227	0.8107	0.75584
9.30772	0.799		9.58404	0.77599		9.65268	0.81071	0.75606
9.30744	0.7989		9.58439	0.77598		9.65316	0.81075	0.75605
9.3071	0.79883		9.58487	0.77599		9.65364	0.81072	0.75607
9.30682	0.7985		9.58514	0.776		9.65385	0.81073	0.75608
9.3062	0.7985		9.58556	0.7758		9.65433	0.8107	0.75615
9.30607	0.79826		9.58604	0.77581		9.65481	0.81071	0.75614
9.30538	0.79811		9.58632	0.7758		9.65536	0.81072	0.75615
9.30531	0.79797		9.58673	0.77581		9.65578	0.8107	0.75639
9.30462	0.79778		9.58714	0.7756		9.65605	0.81073	0.7564
9.30434	0.79776		9.58742	0.77559		9.65653	0.81073	0.75639
9.30386	0.79757		9.58783	0.77558		9.65695	0.81073	0.75651
9.30366	0.79744		9.58817	0.77546		9.6575	0.81072	0.75651
9.30311	0.79735		9.58852	0.77545		9.65784	0.81072	0.75676
9.30283	0.79705		9.58886	0.77546		9.65826	0.81072	0.75675
9.30235	0.79693		9.58928	0.77538		9.65867	0.81053	0.75676
9.30207	0.79682		9.58976	0.77538		9.65901	0.81053	0.75687
9.30159	0.79667		9.59024	0.77538		9.65963	0.81053	0.75685
9.30145	0.79656		9.59051	0.77507		9.65977	0.81052	0.75713
9.3009	0.79636		9.59079	0.77506		9.66032	0.81054	0.75712
9.30049	0.79618		9.5912	0.77484		9.66066	0.81052	0.75711
9.30021	0.79618		9.59162	0.77484		9.66094	0.81052	0.7572
9.29966	0.79608		9.59203	0.77469		9.6617	0.81038	0.75721
9.29932	0.796		9.59258	0.7747		9.66218	0.81038	0.75745
9.29891	0.79566		9.59299	0.7746		9.66252	0.8104	0.75746
9.29863	0.79542		9.59313	0.7744		9.663	0.81038	0.75754
9.29829	0.79541		9.59354	0.7744		9.66328	0.81038	0.75751
9.29794	0.79524		9.59389	0.77421		9.66369	0.8104	0.75753
9.29746	0.79514		9.59423	0.77409		9.66418	0.81038	0.75777
9.29698	0.79493		9.59485	0.7741		9.66452	0.8104	0.75777
9.29663	0.79474		9.59513	0.77402		9.66521	0.81039	0.75792
9.29622	0.79461		9.59547	0.77402		9.66541	0.81039	0.75792
9.29601	0.79461		9.59582	0.7737		9.6659	0.81052	0.75817
9.29553	0.79453		9.59623	0.77366		9.66631	0.81051	0.75816
9.29512	0.79422		9.59671	0.77365		9.66679	0.81052	0.75823
9.29484	0.79403		9.59705	0.77365		9.66734	0.81052	0.75827
9.29436	0.79388		9.59733	0.77342		9.66755	0.81051	0.75827
9.29402	0.7938		9.59774	0.77341		9.66803	0.81052	0.75854
9.29367	0.79359		9.59809	0.77343		9.66851	0.81051	0.75854
9.29347	0.79342		9.5985	0.77344		9.66879	0.81051	0.75861
9.29292	0.79342		9.59905	0.77342		9.66941	0.81053	0.75861
9.29257	0.7933		9.5994	0.77326		9.66982	0.81072	0.75883
9.29216	0.79325		9.59974	0.77326		9.67016	0.81073	0.75881
9.29195	0.79289		9.60001	0.77327		9.67051	0.81073	0.75888
9.29154	0.79268		9.6005	0.77326		9.67113	0.81071	0.7589
9.29126	0.79252		9.60091	0.77326		9.6714	0.81073	0.75916
9.29064	0.79241		9.60125	0.77316		9.67175	0.81073	0.75916
9.29058	0.79221		9.60174	0.77316		9.67216	0.81071	0.75931
9.29009	0.792		9.60187	0.77316		9.67264	0.81071	0.75932
9.28968	0.79188		9.60256	0.77316		9.67312	0.8105	0.75957
9.2892	0.79179		9.6027	0.77304		9.67354	0.81051	0.75957
9.28899	0.79148		9.60311	0.77296		9.67388	0.81051	0.75955
9.28837	0.79149		9.60339	0.77295		9.67436	0.81051	0.75965
9.28824	0.79128		9.60387	0.77295		9.67478	0.81053	0.75965
9.28782	0.79114		9.60428	0.77314		9.67519	0.81051	0.75993
9.28734	0.79105		9.60463	0.77314		9.67574	0.81052	0.75993
9.28707	0.79105		9.60511	0.77315		9.67602	0.81052	0.76
9.28672	0.79082		9.60545	0.77316		9.67684	0.81052	0.76001
9.28645	0.79065		9.60587	0.77316		9.67698	0.81051	0.76022
9.28603	0.79054		9.60635	0.77295		9.67739	0.81053	0.76023
9.28555	0.79055		9.60642	0.77295		9.67787	0.81053	0.76032
9.28534	0.79049		9.60697	0.77295		9.67829	0.81071	0.76032
9.28486	0.79014		9.60745	0.77274		9.67877	0.81071	0.76041
9.28466	0.78992		9.60786	0.77275		9.67905	0.81072	0.76058
9.28411	0.78978		9.60821	0.77262		9.67946	0.81103	0.76072
9.28376	0.78977		9.60855	0.77254		9.67994	0.81103	0.76071
9.28335	0.78965		9.6089	0.77254		9.68022	0.81103	0.76096
9.28321	0.78945		9.60924	0.77223		9.68104	0.81103	0.76105
9.28252	0.78944		9.60958	0.77202		9.68118	0.81111	0.76105
9.28238	0.78926		9.61	0.77186		9.68173	0.81111	0.76131
9.28176	0.78927		9.6102	0.77179		9.68207	0.81111	0.76139
9.2817	0.78914		9.61062	0.77178		9.68256	0.81123	0.76137
9.28108	0.78913		9.61089	0.7716		9.68276	0.81123	0.76161
9.28087	0.78907		9.61137	0.77142		9.68338	0.81123	0.7616
9.28039	0.78906		9.61179	0.7713		9.68373	0.81123	0.76169
9.28011	0.78875		9.6122	0.77124		9.68414	0.81122	0.76194
9.27963	0.78875		9.61268	0.77123		9.68455	0.81123	0.76194
9.27956	0.78854		9.61282	0.77089		9.6851	0.81123	0.76204
9.2788	0.78843		9.61316	0.77066		9.68538	0.81123	0.76228
9.2786	0.78841		9.61358	0.77065		9.68593	0.81124	0.76228
9.27832	0.78834		9.61399	0.77049		9.68627	0.81122	0.76238
9.27791	0.78813		9.6144	0.77039		9.68669	0.81122	0.76264
9.27743	0.78813		9.61475	0.77038		9.68703	0.81142	0.76265
9.27715	0.78795		9.61516	0.77018		9.68738	0.81141	0.76276
9.27674	0.78786		9.6155	0.77018		9.68799	0.8114	0.76298
9.27633	0.78786		9.61585	0.76998		9.68848	0.81142	0.76298
9.27598	0.78778		9.61633	0.76998		9.68868	0.81141	0.76305
9.27564	0.78779		9.61654	0.76986		9.6891	0.81143	0.76331
9.27529	0.78746		9.61695	0.76977		9.68992	0.81143	0.76347
9.27495	0.78747		9.61729	0.76978		9.69013	0.81142	0.76346
9.27467	0.78723		9.61757	0.76946		9.69047	0.8114	0.76368
9.27419	0.78707		9.61798	0.76945		9.69089	0.81164	0.76379
9.27405	0.78706		9.6184	0.76924		9.6913	0.81162	0.76378
9.2735	0.78695		9.61881	0.7691		9.69192	0.81161	0.76406
9.27309	0.78696		9.61929	0.7691		9.69226	0.81174	0.76413
9.27275	0.78675		9.61957	0.76902		9.69261	0.81173	0.76435
9.27226	0.78676		9.61991	0.769		9.69323	0.81175	0.76443
9.27199	0.78655		9.62025	0.76882		9.69357	0.81189	0.76468
9.27171	0.78655		9.62067	0.76881		9.69405	0.81187	0.76483
9.27123	0.78641		9.62094	0.76863		9.69426	0.81188	0.76507
9.27068	0.78633		9.62136	0.76863		9.69488	0.81209	0.76507
9.27047	0.78633		9.6217	0.76863		9.69529	0.81212	0.76518
9.26999	0.78603		9.62211	0.76852		9.69571	0.81212	0.76544
9.26972	0.78603		9.62266	0.76852		9.69619	0.81211	0.76553
9.2693	0.78579		9.62301	0.76852		9.69674	0.81212	0.76576
9.26896	0.7858		9.62328	0.76851		9.69708	0.8121	0.76585
9.26855	0.78565		9.62363	0.76852		9.69743	0.81211	0.76609
9.2682	0.78555		9.62411	0.76845		9.69798	0.81212	0.76611
9.26772	0.78556		9.62438	0.76844		9.69832	0.81247	0.76624
9.26751	0.78536		9.62473	0.76845		9.69873	0.81245	0.76647
9.2671	0.78536		9.62521	0.76844		9.69901	0.81247	0.76657
9.26662	0.78517		9.62562	0.76809		9.69963	0.81247	0.76684
9.26634	0.78508		9.6259	0.76788		9.70018	0.81245	0.76691
9.26579	0.78506		9.62617	0.76787		9.70039	0.81247	0.76711
9.26545	0.78498		9.62679	0.76772		9.70101	0.81254	0.76711
9.26531	0.785		9.62707	0.76772		9.70135	0.81252	0.7672
9.26497	0.78465		9.62741	0.76761		9.70163	0.81254	0.76744
9.26435	0.78466		9.62783	0.76763		9.70204	0.81253	0.76758
9.26414	0.78444		9.62824	0.76761		9.70252	0.81253	0.76781
9.26352	0.78442		9.62879	0.7674		9.70293	0.81252	0.76792
9.26318	0.78426		9.62879	0.76742		9.70348	0.81252	0.7682
9.26276	0.78426		9.62941	0.76743		9.70369	0.81264	0.76821
9.26242	0.78417		9.62969	0.7674		9.70438	0.81264	0.76843
9.26194	0.78417		9.62996	0.7674		9.70459	0.81264	0.76854
9.26153	0.78396		9.63031	0.76723		9.70493	0.81263	0.7686
9.26111	0.78395		9.63065	0.7672		9.70541	0.8128	0.76894
9.26084	0.78394		9.63113	0.76723		9.70583	0.81283	0.76923
9.26049	0.78376		9.63148	0.7671		9.70638	0.81301	0.76931
9.26008	0.78377		9.63182	0.76708		9.70665	0.81301	0.76959
9.25953	0.78361		9.63216	0.7671		9.707	0.81312	0.76959
9.25918	0.78362		9.63251	0.76712		9.70755	0.81312	0.76965
9.25898	0.78355		9.63292	0.76701		9.70796	0.81311	0.76987
9.2585	0.78355		9.6334	0.76702		9.70837	0.81327	0.76996
9.25808	0.78325		9.63354	0.76702		9.70879	0.81324	0.7702
9.25767	0.78323		9.63389	0.76701
9.25719	0.78315		9.6343	0.76669
9.25691	0.78304		9.63471	0.7667
9.25657	0.78304		9.63512	0.7667
9.25629	0.7829		9.63533	0.7667
9.25581	0.78291		9.63581	0.7667
9.25547	0.78282		9.63616	0.76652
9.25512	0.78281		9.63657	0.76651
9.25478	0.78261		9.63691	0.7665
9.2543	0.7826		9.63733	0.7665
9.25395	0.78261		9.63746	0.76651
9.25354	0.78243		9.63788	0.76652
9.2534	0.78244		9.63829	0.76652
9.25285	0.78234		9.63864	0.76638
9.25244	0.78234		9.63905	0.76636
9.25196	0.78234		9.63946	0.76637
9.25175	0.78229		9.63974	0.76631
9.2512	0.78227		9.64022	0.76627
9.25072	0.78228		9.64063	0.76627
9.25037	0.78196		9.64091	0.76607
9.24989	0.78195		9.64139	0.76607
9.24968	0.78195		9.64166	0.7659
9.24927	0.78194		9.64221	0.76581
9.24872	0.78174		9.64228	0.76579
9.24844	0.78175		9.64277	0.76573
9.24803	0.78173		9.64325	0.76575
9.24755	0.78172		9.64345	0.76542
9.24727	0.78156		9.6438	0.76541
9.24679	0.78157		9.64414	0.76517
9.24645	0.78157		9.64462	0.76517
9.2461	0.78157		9.64497	0.76498
9.24562	0.78146		9.64531	0.765
9.24528	0.78146		9.64573	0.76491
9.24487	0.78146		9.64621	0.76488
9.24445	0.78145		9.64641	0.76489
9.24404	0.78148		9.64697	0.7647
9.2437	0.78125		9.64724	0.76468
9.24335	0.78125		9.64765	0.76467
9.24301	0.78125		9.64793	0.76468
9.24266	0.78125		9.64827	0.76448
9.24232	0.78105		9.64862	0.76448
9.24191	0.78104		9.64903	0.76448
9.24149	0.78106		9.64917	0.7645
9.24122	0.78106		9.64965	0.76447
9.24073	0.78092		9.64999	0.76435
9.24025	0.78093		9.65054	0.76434
9.24005	0.78091		9.65075	0.76434
9.23956	0.78093		9.6513	0.76435
9.23929	0.78084		9.65165	0.76435
9.23881	0.78085		9.65199	0.76437
9.23839	0.78085		9.65233	0.76436
9.23791	0.78086		9.65282	0.76437
9.23764	0.78054		9.65309	0.76436
9.23722	0.78054		9.65371	0.76436
9.23688	0.78053		9.65406	0.76436
9.23647	0.78053		9.65447	0.76449
9.23619	0.78054		9.65474	0.76449
9.23564	0.78053		9.65502	0.76447
9.23536	0.78033		9.65536	0.7645
9.23488	0.7803		9.65591	0.76449
9.23447	0.78031		9.65633	0.76449
9.23433	0.78032		9.65653	0.76449
9.23378	0.78032		9.65708	0.76436
9.23337	0.78033		9.6575	0.76435
9.23296	0.78034		9.65777	0.76434
9.23268	0.78033		9.65819	0.76428
9.23234	0.78028		9.65867	0.76428
9.23185	0.78018		9.65887	0.76397
9.23165	0.78019		9.65936	0.76374
9.23123	0.78018		9.6597	0.76376
9.23068	0.78019		9.66011	0.7636
9.23048	0.7801		9.66039	0.76349
9.22993	0.7801		9.6608	0.7635
9.22965	0.7801		9.66108	0.76332
9.22917	0.78011		9.66156	0.76331
9.22883	0.7801		9.66197	0.76331
9.22834	0.77989		9.66259	0.76312
9.22793	0.7799		9.66259	0.76312
9.22745	0.77989		9.66321	0.76312
9.22724	0.7799		9.66349	0.76312
9.2269	0.7799		9.66404	0.76314
9.22655	0.77973		9.66431	0.76312
9.226	0.77972		9.66466	0.76311
9.22559	0.77972		9.66507	0.76311
9.22518	0.77972		9.66541	0.76311
9.22497	0.77971		9.66583	0.76312
9.22456	0.77972		9.66631	0.76313
9.22401	0.77972		9.66679	0.7631
9.22394	0.77974		9.66693	0.76312
9.22346	0.77972		9.66755	0.76312
9.22297	0.77972		9.66782	0.76312
9.2227	0.77973		9.6681	0.76313
9.22222	0.77971		9.66865	0.76312
9.22194	0.77972		9.66899	0.7631
9.22153	0.77972		9.66941	0.76311
9.22132	0.77972		9.66982	0.76311
9.22091	0.77962		9.67003	0.7631
9.22036	0.77962		9.67058	0.76312
9.22015	0.77963		9.67085	0.76332
9.21953	0.77961		9.67113	0.76331
9.21926	0.77961		9.67154	0.76331
9.21884	0.7796		9.67195	0.76331
9.2185	0.77961		9.6723	0.76331
9.21802	0.77961		9.67271	0.76311
9.21774	0.77962		9.67306	0.76313
9.2174	0.77956		9.6734	0.76311
9.21712	0.77956		9.67374	0.763
9.21664	0.77955		9.6743	0.763
9.2165	0.77956		9.6745	0.76293
9.21581	0.77956		9.67485	0.76292
9.21561	0.77956		9.6754	0.76257
9.21513	0.77956		9.67567	0.76234
9.21464	0.77923		9.67609	0.76235
9.21423	0.77922		9.67643	0.76219
9.21375	0.77921		9.67684	0.76209
9.21354	0.77921		9.67719	0.76188
9.21327	0.77921		9.67767	0.7617
9.21292	0.7792		9.67801	0.76156
9.2123	0.77921		9.67829	0.76147
9.21203	0.77922		9.67877	0.76148
9.21148	0.77921		9.67911	0.76117
9.21106	0.779		9.6796	0.76117
9.21072	0.779		9.67987	0.76095
9.21038	0.77899		9.68015	0.76097
9.20996	0.77899		9.6807	0.76097
9.20955	0.77899		9.68111	0.76097
9.20914	0.77901		9.68152	0.76097
9.20872	0.77897		9.68187	0.76096
9.20845	0.779		9.68235	0.76097
9.2081	0.77899		9.68262	0.76117
9.20762	0.779		9.68276	0.76117
9.20728	0.77884		9.68338	0.76149
9.20693	0.77883		9.68393	0.76148
9.20645	0.77881		9.68414	0.76156
9.20625	0.77882		9.68469	0.76155
9.20569	0.77882		9.6849	0.76156
9.20535	0.77883		9.68538	0.76167
9.20494	0.77884		9.68552	0.76169
9.20473	0.77873		9.68586	0.76169
9.20418	0.77875		9.68627	0.76169
9.20384	0.77873		9.68662	0.76155
9.20363	0.77873		9.68689	0.76156
9.20322	0.77875		9.68738	0.76147
9.2028	0.77875		9.68779	0.76148
9.20246	0.77875		9.68827	0.76118
9.20198	0.77873		9.68861	0.76117
9.20163	0.77873		9.68896	0.76097
9.20122	0.77852		9.6893	0.76097
9.20088	0.77851		9.68965	0.76096
9.20046	0.77852		9.69013	0.76097
			9.69054	0.76099
			9.69096	0.76098
			9.69144	0.76097
			9.69164	0.76097
			9.69206	0.76117
			9.69247	0.76118
			9.69288	0.76117
			9.69357	0.76148
			9.69378	0.76148
			9.69426	0.76154
			9.69453	0.76156
			9.69474	0.76169
			9.69515	0.76169
			9.69557	0.76168
			9.69605	0.76168
			9.69626	0.76188
			9.69667	0.76188
			9.69701	0.76189
			9.69756	0.76187
			9.6977	0.76189
			9.69825	0.76188
			9.6986	0.76207
			9.69894	0.76208
			9.69922	0.76209
			9.69963	0.76207
			9.70011	0.7621
			9.70045	0.76221
			9.70087	0.76219
			9.70128	0.7622
			9.70163	0.76236
			9.70204	0.76235
			9.70238	0.76258
			9.70273	0.76257
			9.703	0.76292
			9.70376	0.76293
			9.70397	0.76302
			9.70424	0.76302
			9.70479	0.76312
			9.705	0.7631
			9.70548	0.76313
			9.70583	0.76331
			9.70644	0.7633
			9.70665	0.7633
			9.70686	0.76348
			9.70741	0.76349
			9.70782	0.7636
			9.70796	0.7636
			9.70851	0.76359
			9.70892	0.76374
			9.7092	0.76375
			9.70961	0.76395

## Sheet: Fig.4a
B	R_D	R_XY
T	h/e^2	h/e^2
5.15974	0.44704	0.48884
5.15936	0.44629	0.48803
5.15906	0.44503	0.48713
5.15865	0.44393	0.48612
5.15832	0.44272	0.48512
5.15788	0.44169	0.48399
5.15756	0.44084	0.48292
5.15698	0.43966	0.48156
5.15657	0.43859	0.48017
5.1561	0.43754	0.47855
5.15575	0.43667	0.47714
5.15538	0.43579	0.47577
5.15503	0.43488	0.47409
5.15455	0.43388	0.47232
5.15416	0.43293	0.47037
5.15389	0.43189	0.46851
5.1533	0.4311	0.46634
5.15294	0.43028	0.46423
5.15254	0.42942	0.46208
5.15207	0.42853	0.45992
5.1517	0.4278	0.45774
5.15128	0.42716	0.45561
5.15091	0.42646	0.45363
5.1506	0.42599	0.4517
5.15023	0.42531	0.44947
5.14992	0.42489	0.44756
5.14955	0.42441	0.44533
5.14906	0.42376	0.44332
5.14856	0.42345	0.44128
5.14814	0.42292	0.4392
5.1477	0.42252	0.4373
5.14735	0.42214	0.43541
5.14691	0.42187	0.4336
5.14672	0.42169	0.43183
5.14615	0.42149	0.43011
5.14596	0.42112	0.42848
5.14529	0.42089	0.42678
5.14509	0.42073	0.42554
5.14458	0.42062	0.42405
5.14415	0.42063	0.42291
5.14387	0.42043	0.42166
5.14327	0.42043	0.42044
5.1429	0.42042	0.41914
5.14247	0.42022	0.41813
5.14203	0.42023	0.41713
5.14169	0.42022	0.41631
5.14127	0.42041	0.41565
5.14097	0.42042	0.41493
5.14065	0.42045	0.41424
5.14005	0.42043	0.41342
5.13977	0.42062	0.41288
5.1393	0.42062	0.41225
5.13911	0.42062	0.41169
5.13854	0.42073	0.41124
5.13814	0.42073	0.41076
5.13773	0.42079	0.41022
5.13741	0.42089	0.40989
5.13691	0.42089	0.40939
5.13651	0.42112	0.40907
5.13627	0.42136	0.40869
5.13566	0.42147	0.40835
5.13529	0.42147	0.40801
5.13485	0.42157	0.40777
5.13479	0.42155	0.40746
5.13429	0.42168	0.40737
5.13372	0.42168	0.40701
5.13336	0.42187	0.40674
5.13299	0.42188	0.40665
5.13256	0.42206	0.40643
5.13219	0.42207	0.40634
5.13177	0.42215	0.40596
5.13138	0.42232	0.40581
5.13101	0.42231	0.40572
5.13061	0.42255	0.40554
5.13021	0.42255	0.40533
5.12979	0.42285	0.40525
5.12938	0.42284	0.40504
5.12896	0.42292	0.40496
5.12864	0.42306	0.40468
5.12807	0.42306	0.40469
5.12777	0.42326	0.40459
5.12736	0.42328	0.40435
5.12686	0.42346	0.40436
5.1265	0.42359	0.40421
5.12603	0.42359	0.40419
5.12572	0.42377	0.40396
5.12528	0.42375	0.40387
5.12496	0.42401	0.40388
5.1244	0.42399	0.40365
5.12413	0.42437	0.40366
5.12357	0.42437	0.40355
5.12319	0.42443	0.40355
5.12273	0.42443	0.40328
5.12236	0.42453	0.40328
5.12201	0.42453	0.40319
5.12148	0.42468	0.40319
5.12121	0.42468	0.40294
5.12054	0.4249	0.40293
5.12028	0.42488	0.40282
5.11984	0.42498	0.40282
5.1196	0.42497	0.40257
5.11906	0.42506	0.40257
5.11863	0.42511	0.40248
5.11822	0.4253	0.40248
5.11775	0.42529	0.40226
5.11738	0.42556	0.40228
5.11696	0.42561	0.40228
5.11663	0.42562	0.4022
5.1162	0.42568	0.4022
5.1158	0.4257	0.40194
5.11533	0.42582	0.40192
5.11505	0.4258	0.40194
5.11458	0.42598	0.40182
5.11413	0.42597	0.40183
5.11369	0.42619	0.40184
5.11328	0.4262	0.4016
5.11293	0.42627	0.40161
5.11244	0.4263	0.40145
5.1122	0.42646	0.40146
5.11166	0.42647	0.40121
5.11147	0.42667	0.40119
5.11079	0.42667	0.40112
5.11042	0.42701	0.40112
5.10998	0.42701	0.40111
5.10959	0.42705	0.4009
5.10922	0.42708	0.4009
5.10884	0.42707	0.40091
5.10836	0.42719	0.40081
5.10794	0.42717	0.4008
5.10768	0.42718	0.40079
5.10709	0.42735	0.4008
5.10673	0.42735	0.40052
5.1063	0.42735	0.40054
5.10584	0.42756	0.40054
5.10551	0.42754	0.40054
5.10511	0.42754	0.40043
5.10471	0.42754	0.40045
5.10432	0.42765	0.40044
5.10391	0.42766	0.40043
5.10342	0.42764	0.40043
5.10312	0.4278	0.40043
5.10261	0.42778	0.40044
5.10217	0.42779	0.40042
5.10176	0.4278	0.40043
5.10134	0.42799	0.40043
5.10096	0.428	0.40042
5.10047	0.428	0.40041
5.10029	0.42799	0.40042
5.09968	0.4283	0.40042
5.09924	0.4283	0.40018
5.09884	0.42831	0.40017
5.09862	0.42829	0.40016
5.09802	0.4283	0.40018
5.0977	0.42832	0.40018
5.09721	0.42832	0.40018
5.09687	0.42831	0.40002
5.09642	0.4284	0.40003
5.09601	0.42839	0.40003
5.09558	0.4284	0.40002
5.09524	0.42838	0.40003
5.0948	0.42838	0.40004
5.09445	0.4284	0.40003
5.094	0.4284	0.40003
5.09361	0.42839	0.40003
5.09324	0.42852	0.40003
5.09286	0.42851	0.40002
5.09267	0.42853	0.40004
5.0921	0.42853	0.40003
5.09156	0.42852	0.40003
5.09121	0.42852	0.40001
5.09085	0.42853	0.40001
5.09039	0.42852	0.40003
5.08994	0.42851	0.40003
5.08953	0.42853	0.40002
5.08912	0.42851	0.39978
5.08878	0.42852	0.39978
5.0883	0.42852	0.39977
5.08808	0.42852	0.39979
5.08762	0.42853	0.39976
5.08717	0.42852	0.39979
5.08672	0.42851	0.39969
5.08629	0.42852	0.39971
5.08587	0.42851	0.3997
5.08553	0.42862	0.39969
5.08512	0.42871	0.39969
5.08471	0.42871	0.3997
5.08432	0.42871	0.3997
5.08388	0.42872	0.39971
5.08363	0.42851	0.39971
5.08307	0.42851	0.3997
5.08284	0.42852	0.39971
5.08219	0.42852	0.39971
5.08188	0.42851	0.3997
5.0814	0.42851	0.39971
5.08125	0.42851	0.39971
5.08056	0.42851	0.3997
5.08022	0.42852	0.39971
5.0798	0.42851	0.3997
5.07927	0.42851	0.39971
5.07891	0.42852	0.39971
5.07839	0.42869	0.39977
5.07815	0.42873	0.39979
5.07765	0.42871	0.39979
5.07747	0.42871	0.39978
5.07695	0.42871	0.39978
5.07643	0.42851	0.39978
5.07611	0.42851	0.39979
5.07569	0.42851	0.39978
5.07521	0.42852	0.39976
5.07487	0.42852	0.39977
5.07443	0.42851	0.3998
5.07392	0.4285	0.39978
5.07356	0.42851	0.39978
5.07323	0.42852	0.39978
5.07284	0.42851	0.39979
5.07232	0.42852	0.39978
5.07185	0.42852	0.39977
5.07144	0.42851	0.39978
5.07108	0.42852	0.39981
5.07058	0.42838	0.39979
5.07025	0.42838	0.39978
5.07	0.42839	0.39978
5.06946	0.42838	0.39978
5.06909	0.4284	0.39979
5.06861	0.42853	0.39979
5.06825	0.42853	0.39978
5.06775	0.42853	0.39978
5.06734	0.42851	0.39978
5.067	0.42851	0.39978
5.06651	0.42852	0.39978
5.0663	0.42853	0.39977
5.06572	0.42851	0.39978
5.0654	0.42873	0.39978
5.0648	0.42871	0.39977
5.06466	0.42871	0.39978
5.06401	0.42871	0.39977
5.06371	0.42871	0.39971
5.06318	0.42872	0.3997
5.06274	0.42871	0.39972
5.06232	0.42872	0.3997
5.06195	0.42871	0.39972
5.0616	0.42872	0.39971
5.06104	0.42871	0.39971
5.06064	0.42869	0.39979
5.06023	0.4287	0.3998
5.05991	0.42869	0.3998
5.05951	0.42869	0.39978
5.05911	0.4287	0.39979
5.0586	0.42851	0.39978
5.05817	0.42852	0.39978
5.05792	0.42865	0.39979
5.05736	0.42871	0.39978
5.05699	0.4287	0.39978
5.05665	0.42872	0.39979
5.05608	0.42871	0.39977
5.05566	0.4287	0.39979
5.0553	0.4287	0.39977
5.055	0.4287	0.39977
5.05456	0.42872	0.39978
5.05405	0.4287	0.39978
5.05354	0.42871	0.39978
5.05319	0.42871	0.39978
5.05274	0.42871	0.39977
5.05232	0.42871	0.40003
5.0521	0.42872	0.40003
5.05162	0.4287	0.40001
5.05117	0.42869	0.40002
5.05073	0.4287	0.40003
5.05029	0.42852	0.40003
5.04985	0.42851	0.40003
5.04954	0.42852	0.40004
5.04914	0.42853	0.40002
5.04861	0.42851	0.40003
5.04833	0.42851	0.40003
5.04785	0.42852	0.40002
5.04747	0.42852	0.40003
5.04701	0.42853	0.40002
5.04682	0.42853	0.40002
5.04631	0.42853	0.40002
5.04593	0.42838	0.39978
5.04546	0.42838	0.39978
5.04501	0.42839	0.39979
5.04456	0.42839	0.39979
5.04418	0.42838	0.39978
5.04377	0.42838	0.39978
5.04338	0.4284	0.39979
5.04314	0.4284	0.39979
5.04264	0.42839	0.39978
5.04236	0.42839	0.39978
5.04172	0.4284	0.39978
5.04146	0.4284	0.39978
5.04102	0.42839	0.39978
5.04056	0.42838	0.40002
5.04026	0.42839	0.40003
5.03985	0.42831	0.40002
5.03948	0.42831	0.40003
5.03906	0.42831	0.40003
5.03865	0.42831	0.40003
5.03828	0.42832	0.40004
5.0379	0.42831	0.40001
5.03755	0.42832	0.40001
5.03724	0.42811	0.40003
5.0367	0.42801	0.40003
5.03659	0.42801	0.40004
5.03596	0.42801	0.40003
5.03573	0.42779	0.40002
5.03513	0.4278	0.40003
5.03479	0.4278	0.40002
5.03441	0.42765	0.40003
5.03395	0.42766	0.40003
5.03355	0.42761	0.40004
5.03312	0.42756	0.40003
5.03276	0.42756	0.40003
5.0323	0.42733	0.40002
5.032	0.42735	0.40003
5.03154	0.42718	0.40002
5.03126	0.4272	0.40002
5.03058	0.42706	0.40003
5.03016	0.427	0.40002
5.02983	0.427	0.40003
5.02943	0.42667	0.40003
5.02905	0.42646	0.40004
5.02861	0.42646	0.40003
5.02823	0.42631	0.40003
5.02779	0.42619	0.39978
5.0275	0.42599	0.39978
5.02691	0.42581	0.3998
5.02678	0.4258	0.39978
5.02613	0.42568	0.40003
5.0257	0.42547	0.40003
5.02529	0.42509	0.40003
5.02482	0.42497	0.40005
5.02458	0.42488	0.40003
5.02406	0.42469	0.40003
5.02371	0.42444	0.40002
5.02324	0.42436	0.40003
5.0229	0.42399	0.40004
5.0225	0.42358	0.40004
5.02208	0.42348	0.40018
5.02171	0.42306	0.40018
5.02126	0.42293	0.4002
5.02084	0.42255	0.40019
5.02053	0.42232	0.40018
5.02009	0.42206	0.40019
5.01978	0.42168	0.40019
5.01954	0.4215	0.40043
5.01895	0.42098	0.40043
5.01859	0.42074	0.40043
5.01836	0.42045	0.40043
5.01785	0.4201	0.40043
5.01743	0.41969	0.40043
5.01719	0.41927	0.40043
5.01671	0.41889	0.40042
5.0165	0.41872	0.40041
5.01587	0.41797	0.40043
5.01548	0.41751	0.40043
5.01513	0.41724	0.40043
5.01472	0.41657	0.40043
5.0143	0.4161	0.40043
5.01379	0.41543	0.40044
5.01344	0.41487	0.40042
5.01304	0.41449	0.40043
5.01271	0.41375	0.40053
5.01228	0.41321	0.40054
5.01192	0.41236	0.40052
5.01151	0.41173	0.40053
5.01102	0.41097	0.40053
5.01068	0.41022	0.40054
5.01023	0.40915	0.40051
5.00986	0.40843	0.40053
5.00942	0.40766	0.40045
5.00919	0.40649	0.40043
5.00857	0.40555	0.40044
5.0083	0.40443	0.40044
5.0078	0.40357	0.40018
5.00754	0.40246	0.40019
5.00699	0.40117	0.40004
5.00659	0.39998	0.40004
5.00612	0.39865	0.39977
5.00571	0.39727	0.39971
5.00535	0.39589	0.39969
5.00501	0.39451	0.39948
5.00449	0.39307	0.3994
5.00415	0.39171	0.39914
5.00384	0.3901	0.39879
5.00334	0.38863	0.39852
5.00304	0.3871	0.39833
5.0026	0.38571	0.398
5.00227	0.3839	0.39738
5.00196	0.38236	0.39698
5.0015	0.38081	0.39649
5.0011	0.37917	0.39594
5.00065	0.37748	0.39531
5.00024	0.37597	0.39467
5.00012	0.37464	0.39396
4.99964	0.3725	0.3933
4.99904	0.37128	0.3925
4.99877	0.36969	0.39149
4.99822	0.36827	0.3907
4.99786	0.36693	0.38984
4.99757	0.36552	0.38875
4.99707	0.36398	0.38774
4.99669	0.36247	0.38659
4.99623	0.36109	0.38546
4.99577	0.35975	0.38425
4.99542	0.35866	0.38301

## Sheet: Fig.4b
B	R_D	R_XY		B	R_D
T	h/e^2	h/e^2		T	h/e^2
	ΔV=3.7V				ΔV=0.7V
5.51937	0.47805	0.49514		5.28074	0.45525
5.51891	0.47734	0.49507		5.28109	0.45509
5.51857	0.47688	0.49485		5.2815	0.45499
5.5182	0.47617	0.49476		5.28199	0.45481
5.51796	0.47545	0.49438		5.28231	0.45463
5.51728	0.47477	0.49413		5.28272	0.45449
5.51697	0.47413	0.49372		5.28318	0.45443
5.51654	0.47347	0.49344		5.28357	0.45408
5.51613	0.4728	0.4931		5.284	0.45387
5.51577	0.47234	0.49276		5.2843	0.45368
5.51536	0.47158	0.49237		5.2846	0.45358
5.515	0.47105	0.49206		5.28511	0.45339
5.51452	0.47032	0.49169		5.28571	0.45319
5.51415	0.46971	0.49122		5.28596	0.45318
5.51373	0.46902	0.49066		5.28646	0.45306
5.5134	0.46844	0.49025		5.28669	0.45298
5.51287	0.46779	0.48952		5.28728	0.45268
5.51267	0.46711	0.48893		5.28752	0.45247
5.51202	0.4665	0.48818		5.28812	0.45246
5.51162	0.4659	0.48761		5.28842	0.45233
5.51126	0.46535	0.48703		5.28886	0.45224
5.51089	0.46466	0.48613		5.28925	0.45203
5.51041	0.46406	0.48543		5.28965	0.45185
5.51013	0.4634	0.48472		5.29014	0.45176
5.50976	0.46294	0.48398		5.29052	0.45171
5.5093	0.46242	0.4831		5.29094	0.45171
5.50894	0.4617	0.4822		5.2914	0.45136
5.50842	0.4613	0.48124		5.29188	0.45113
5.50802	0.46062	0.48019		5.29219	0.45113
5.50759	0.46003	0.47926		5.29243	0.45097
5.50725	0.45941	0.47826		5.29292	0.45097
5.5068	0.45892	0.47715		5.29335	0.45087
5.50648	0.45854	0.47619		5.29369	0.45067
5.50598	0.45788	0.47512		5.29406	0.45066
5.50555	0.45743	0.47412		5.29452	0.45045
5.50536	0.45723	0.47305		5.29492	0.45047
5.50488	0.45652	0.47198		5.29533	0.45034
5.50441	0.45601	0.47089		5.29566	0.45025
5.50401	0.45578	0.46973		5.2961	0.44994
5.50372	0.45511	0.46858		5.29656	0.44975
5.50318	0.45482	0.46743		5.29693	0.44974
5.50282	0.45447	0.46609		5.29732	0.44958
5.50238	0.45387	0.46498		5.29779	0.4495
5.50201	0.45361	0.46376		5.29815	0.44931
5.50164	0.4534	0.46284		5.29871	0.44913
5.50122	0.45309	0.46169		5.299	0.44902
5.50091	0.4527	0.46053		5.29939	0.44897
5.50046	0.4525	0.45948		5.29973	0.44861
5.50015	0.45226	0.45845		5.3002	0.44839
5.4997	0.45206	0.45739		5.30055	0.44824
5.49925	0.45188	0.45615		5.30099	0.44813
5.49885	0.45178	0.45503		5.30134	0.44793
5.49849	0.45171	0.45398		5.30181	0.44774
5.49813	0.45139	0.45291		5.30247	0.44762
5.49783	0.45115	0.45202		5.30262	0.44754
5.49734	0.45098	0.45109		5.30321	0.44724
5.49696	0.45098	0.45017		5.30341	0.44723
5.49652	0.45087	0.44926		5.30396	0.44703
5.4961	0.45089	0.44841		5.30413	0.4469
5.49573	0.45067	0.44762		5.30461	0.44681
5.49529	0.45068	0.44678		5.30487	0.44683
5.495	0.45065	0.44608		5.30547	0.44662
5.49451	0.45068	0.44532		5.30575	0.44645
5.49413	0.45068	0.44462		5.30607	0.44635
5.49372	0.45068	0.44384		5.3065	0.44634
5.49326	0.45048	0.44326		5.30692	0.4463
5.4929	0.45048	0.44252		5.30729	0.44595
5.49255	0.45049	0.44187		5.30777	0.44571
5.49222	0.45047	0.44121		5.30805	0.4457
5.49187	0.45067	0.44087		5.30848	0.44551
5.49135	0.45067	0.44028		5.30903	0.44541
5.49106	0.45068	0.4398		5.30938	0.44522
5.49058	0.45067	0.43922		5.30997	0.44522
5.49018	0.45088	0.43872		5.31017	0.44502
5.48975	0.45089	0.43816		5.31056	0.44488
5.48936	0.45087	0.43783		5.31091	0.44488
5.48909	0.45087	0.4375		5.3114	0.44478
5.48874	0.45098	0.43706		5.31171	0.44477
5.48818	0.45097	0.43669		5.31218	0.44448
5.4878	0.45116	0.43634		5.31249	0.44448
5.4874	0.45115	0.43594		5.31294	0.44449
5.487	0.45138	0.43568		5.31336	0.44426
5.48667	0.45138	0.43541		5.31383	0.44428
5.48623	0.45171	0.43507		5.31439	0.44427
5.48595	0.45171	0.435		5.31469	0.44414
5.48542	0.45172	0.43462		5.31507	0.44412
5.4852	0.45178	0.43434		5.3155	0.4441
5.48461	0.45176	0.43426		5.31587	0.4441
5.48425	0.45188	0.43404		5.31628	0.44401
5.48385	0.45188	0.43368		5.31669	0.44399
5.48351	0.45188	0.43358		5.31731	0.44401
5.48304	0.45206	0.43335		5.31771	0.44382
5.48279	0.45206	0.43319		5.31802	0.44382
5.48224	0.45227	0.43295		5.31845	0.44383
5.48181	0.45225	0.43287		5.31885	0.44364
5.48148	0.45235	0.43265		5.31929	0.44363
5.4811	0.45235	0.43257		5.31962	0.44351
5.48068	0.45234	0.43231		5.32019	0.44351
5.48031	0.45249	0.43222		5.32057	0.44352
5.4798	0.45248	0.43198		5.32099	0.44351
5.47947	0.45261	0.43184		5.32136	0.44344
5.47915	0.45269	0.43184		5.32182	0.44344
5.47871	0.4527	0.43158		5.32218	0.44345
5.47837	0.45301	0.43148		5.32256	0.44309
5.47772	0.453	0.43126		5.32293	0.44308
5.47748	0.45301	0.43116		5.32342	0.4431
5.47697	0.45301	0.43089		5.32385	0.44286
5.47657	0.45308	0.43079		5.32415	0.44286
5.47625	0.45307	0.43055		5.3249	0.44271
5.47583	0.45307	0.43056		5.32502	0.44271
5.47539	0.45321	0.43044		5.32548	0.4427
5.47498	0.45321	0.43018		5.32581	0.44259
5.47463	0.45339	0.43019		5.3263	0.44259
5.47425	0.4534	0.4301		5.3266	0.44239
5.47368	0.45361	0.43012		5.32705	0.4424
5.47337	0.45359	0.4299		5.32739	0.44239
5.47303	0.45371	0.42991		5.32781	0.44219
5.47259	0.45371	0.42984		5.3282	0.4422
5.47231	0.45372	0.42983		5.32866	0.44219
5.47194	0.45388	0.42955		5.32908	0.44206
5.47149	0.45388	0.42957		5.32952	0.44205
5.47105	0.45387	0.42957		5.33014	0.44207
5.47064	0.45388	0.42949		5.33039	0.44199
5.47025	0.45408	0.42946		5.33074	0.44198
5.46983	0.4541	0.42947		5.33128	0.44199
5.46936	0.45407	0.42947		5.33153	0.44168
5.46894	0.45409	0.42923		5.33195	0.44169
5.46856	0.4541	0.42927		5.33238	0.44169
5.46816	0.4541	0.42924		5.33272	0.44167
5.46774	0.4541	0.42923		5.33309	0.44167
5.46736	0.4541	0.42924		5.33345	0.44147
5.46722	0.45411	0.42911		5.33385	0.44146
5.46657	0.4541	0.42911		5.33419	0.44148
5.46631	0.45447	0.4291		5.33456	0.44147
5.46587	0.45445	0.4291		5.33512	0.44147
5.46554	0.45446	0.42912		5.33545	0.44133
5.46504	0.45445	0.42912		5.33613	0.44134
5.46477	0.45446	0.42911		5.3363	0.44133
5.46429	0.45445	0.42912		5.33669	0.44135
5.46389	0.45445	0.4291		5.33707	0.44134
5.4635	0.45447	0.42883		5.33753	0.44132
5.46306	0.45443	0.42884		5.33788	0.44133
5.46254	0.45445	0.42883		5.33828	0.44132
5.46221	0.45444	0.42882		5.33868	0.44149
5.46175	0.45444	0.42883		5.33917	0.44147
5.46142	0.45443	0.42885		5.33941	0.44147
5.46099	0.45444	0.42884		5.33983	0.44147
5.46067	0.45446	0.42884		5.34047	0.44148
5.4603	0.45445	0.42885		5.34081	0.44147
5.45986	0.45444	0.42884		5.34118	0.44147
5.45957	0.45445	0.42884		5.34161	0.44169
5.45898	0.45445	0.42884		5.34207	0.4417
5.45854	0.45445	0.42884		5.3424	0.4417
5.45813	0.45444	0.42884		5.34288	0.44169
5.45776	0.45445	0.42885		5.34343	0.44167
5.45735	0.45445	0.42876		5.34365	0.44169
5.45694	0.45445	0.42875		5.34406	0.442
5.45655	0.45445	0.42876		5.34442	0.442
5.4561	0.45452	0.42877		5.345	0.44198
5.45585	0.45453	0.42875		5.34532	0.44198
5.45529	0.45452	0.42876		5.34574	0.442
5.45483	0.45451	0.42875		5.34611	0.44199
5.45443	0.45453	0.42875		5.34655	0.44199
5.454	0.45452	0.42875		5.34717	0.44199
5.45357	0.45453	0.42876		5.34747	0.442
5.45318	0.45452	0.42877		5.34784	0.44198
5.45288	0.45452	0.42876		5.34831	0.44201
5.4524	0.45453	0.42876		5.34872	0.44207
5.45199	0.45452	0.42875		5.34929	0.44207
5.45149	0.45452	0.42875		5.34952	0.44207
5.45117	0.45451	0.42875		5.35001	0.44207
5.45071	0.45452	0.42877		5.35046	0.44206
5.45026	0.45453	0.42852		5.35089	0.44207
5.44986	0.45454	0.42854		5.35127	0.4422
5.44942	0.45451	0.42853		5.3517	0.4422
5.44906	0.45451	0.42853		5.35227	0.4422
5.44873	0.45451	0.42854		5.35259	0.44219
5.4485	0.45452	0.42845		5.35306	0.44239
5.44797	0.45452	0.42845		5.35341	0.4424
5.44765	0.45454	0.42845		5.35373	0.44239
5.44705	0.45452	0.42845		5.3542	0.44238
5.44685	0.45453	0.42846		5.35464	0.44259
5.44628	0.45452	0.42845		5.3553	0.44258
5.44592	0.45454	0.42846		5.35548	0.44264
5.44546	0.45453	0.42844		5.35607	0.4427
5.44517	0.45452	0.42845		5.35627	0.44271
5.44467	0.45453	0.42845		5.35695	0.4427
5.44422	0.45452	0.42844		5.35713	0.44287
5.44387	0.45452	0.42845		5.35747	0.44285
5.44344	0.45452	0.42854		5.35793	0.44287
5.443	0.45451	0.42853		5.35829	0.4431
5.44262	0.45453	0.42852		5.35869	0.44309
5.44232	0.45451	0.42853		5.35905	0.44309
5.44191	0.45453	0.42852		5.35943	0.44309
5.44157	0.45452	0.42853		5.35986	0.44344
5.44104	0.45451	0.42853		5.36037	0.44345
5.44087	0.45451	0.42852		5.36066	0.44343
5.44033	0.45452	0.42851		5.36136	0.44344
5.44007	0.45451	0.42852		5.36154	0.44353
5.43952	0.45452	0.42851		5.36191	0.44352
5.43915	0.45452	0.42852		5.36232	0.44352
5.43875	0.45452	0.42853		5.36272	0.44351
5.43832	0.45451	0.42875		5.36319	0.44353
5.43796	0.45453	0.42876		5.3636	0.44352
5.43748	0.45452	0.42876		5.36402	0.44363
5.43717	0.45453	0.42875		5.36442	0.44365
5.43682	0.45452	0.42875		5.36509	0.44362
5.43631	0.45453	0.42875		5.36531	0.44363
5.43588	0.45453	0.42876		5.36591	0.44382
5.43551	0.45452	0.42875		5.36614	0.44381
5.43515	0.45452	0.42877		5.36665	0.44383
5.43495	0.45452	0.42853		5.36705	0.44402
5.43429	0.45453	0.42853		5.36739	0.44402
5.43401	0.45451	0.42854		5.36781	0.44401
5.43355	0.45452	0.42854		5.36825	0.44412
5.43318	0.45452	0.42854		5.36885	0.44412
5.43273	0.45451	0.42876		5.3691	0.4441
5.43235	0.45451	0.42875		5.36943	0.44412
5.43199	0.45452	0.42876		5.36989	0.44426
5.43153	0.45453	0.42875		5.37035	0.44427
5.43114	0.45453	0.42876		5.37073	0.44428
5.43078	0.45452	0.42877		5.37116	0.44426
5.43037	0.45451	0.42875		5.37158	0.44425
5.42995	0.45451	0.42876		5.37185	0.44425
5.42969	0.45453	0.42876		5.37242	0.44427
5.42914	0.45452	0.42877		5.3728	0.4445
5.42901	0.45455	0.42875		5.37318	0.44448
5.42837	0.45464	0.42877		5.37358	0.44448
5.42795	0.45464	0.42876		5.37403	0.44449
5.42756	0.45463	0.42876		5.37449	0.44449
5.42706	0.45463	0.42876		5.37483	0.44449
5.42671	0.45462	0.42876		5.37548	0.44449
5.42629	0.45463	0.42876		5.37564	0.44449
5.42599	0.45463	0.42876		5.37625	0.44474
5.42546	0.45463	0.42875		5.37651	0.44479
5.42512	0.45464	0.42853		5.37702	0.4448
5.42468	0.45452	0.42853		5.37735	0.44478
5.4244	0.45453	0.42854		5.37774	0.4448
5.42398	0.45453	0.42854		5.37838	0.44481
5.42361	0.45451	0.42854		5.37856	0.4448
5.42305	0.45451	0.42853		5.37921	0.4448
5.42264	0.45453	0.42853		5.37948	0.44479
5.4222	0.45451	0.42853		5.37999	0.44478
5.42181	0.45451	0.42854		5.38012	0.4448
5.42142	0.45453	0.42854		5.38068	0.4448
5.42106	0.45451	0.42854		5.38097	0.4448
5.42066	0.45451	0.42854		5.38141	0.44479
5.42019	0.45451	0.42852		5.38185	0.44479
5.41992	0.45451	0.42854		5.38224	0.44479
5.41936	0.45452	0.42853		5.38264	0.4448
5.41909	0.45453	0.42853		5.38304	0.44479
5.41858	0.45451	0.42854		5.38363	0.44478
5.41826	0.45453	0.42855		5.38391	0.44477
5.41771	0.45451	0.42855		5.38447	0.44479
5.41733	0.45453	0.42853		5.38468	0.44479
5.41698	0.45451	0.42852		5.38515	0.4448
5.41653	0.45453	0.42853		5.38549	0.4448
5.41613	0.45451	0.42854		5.38584	0.44478
5.41578	0.45451	0.42854		5.38628	0.44478
5.41555	0.45451	0.42876		5.3867	0.4448
5.41503	0.45451	0.42874		5.38727	0.4448
5.41454	0.45451	0.42875		5.3876	0.44479
5.41415	0.45451	0.42876		5.38808	0.44478
5.41398	0.45453	0.42875		5.38832	0.44479
5.41342	0.45452	0.42852		5.38876	0.44479
5.41297	0.45451	0.42853		5.38928	0.44478
5.41257	0.45452	0.42854		5.38964	0.44479
5.4122	0.45451	0.42853		5.39006	0.44479
5.4117	0.45453	0.42854		5.39041	0.44478
5.41136	0.45453	0.42853		5.39099	0.44478
5.41094	0.4545	0.42845		5.39131	0.44478
5.41052	0.45464	0.42846		5.39188	0.44478
5.41033	0.45463	0.42846		5.39206	0.44479
5.40978	0.45463	0.42845		5.39249	0.44479
5.4095	0.45462	0.42844		5.39299	0.44478
5.40895	0.45452	0.42844		5.39338	0.4448
5.40858	0.45452	0.42845		5.39392	0.4448
5.40822	0.45451	0.42845		5.39429	0.4448
5.40776	0.45452	0.42846		5.39487	0.44467
5.40736	0.45452	0.42846		5.3951	0.44449
5.40693	0.45453	0.42853		5.39553	0.44451
5.40654	0.4545	0.42855		5.39597	0.4445
5.40604	0.45452	0.42853		5.39637	0.44448
5.40575	0.45451	0.42854		5.39679	0.44449
5.40545	0.45452	0.42853		5.39714	0.44448
5.405	0.45451	0.42854		5.39772	0.44448
5.40452	0.4545	0.42854		5.39812	0.44448
5.4041	0.45452	0.42852		5.39869	0.44448
5.40373	0.45452	0.42854		5.3993	0.44449
5.40327	0.45451	0.42854		5.39962	0.44449
5.40292	0.45452	0.42853		5.40001	0.44448
5.40249	0.45452	0.42852		5.40046	0.44448
5.40211	0.45451	0.42874		5.40096	0.4445
5.40178	0.45452	0.42876		5.40142	0.44446
5.40129	0.45447	0.42875		5.40192	0.44449
5.40083	0.45446	0.42875		5.40235	0.44449
5.40051	0.45445	0.42876		5.40282	0.44449
5.40011	0.45445	0.42877		5.4032	0.44449
5.39971	0.45445	0.42875		5.40382	0.4445
5.39923	0.45444	0.42875		5.40399	0.4445
5.39904	0.45445	0.42876		5.40447	0.4445
5.39842	0.45445	0.42874		5.40489	0.44449
5.398	0.45444	0.42875		5.40537	0.44479
5.39767	0.45444	0.42874		5.40597	0.44478
5.39715	0.45444	0.42877		5.40623	0.4448
5.39688	0.45443	0.42875		5.40673	0.44478
5.39644	0.45445	0.42876		5.40707	0.44479
5.39611	0.45445	0.42877		5.40744	0.44478
5.39563	0.45446	0.42874		5.40786	0.4448
5.39516	0.45445	0.42875		5.40827	0.4448
5.3948	0.45446	0.42875		5.40897	0.44478
5.39443	0.45445	0.42877		5.40921	0.44479
5.39395	0.45446	0.42876		5.40963	0.44479
5.39369	0.45447	0.42875		5.4102	0.4445
5.39329	0.45446	0.42877		5.41052	0.44449
5.39298	0.45446	0.42875		5.41125	0.44449
5.39249	0.45446	0.42877		5.41149	0.44449
5.39219	0.45447	0.42853		5.41182	0.44449
5.39164	0.45446	0.42854		5.41237	0.44451
5.39126	0.45446	0.42853		5.41283	0.44449
5.39087	0.45445	0.42854		5.41334	0.44448
5.39043	0.45445	0.42855		5.41361	0.44447
5.39016	0.45447	0.42853		5.41411	0.44447
5.38962	0.45445	0.42854		5.41451	0.44447
5.38932	0.45445	0.42856		5.41505	0.4445
5.389	0.45411	0.42852		5.41565	0.44449
5.38854	0.45411	0.42852		5.41592	0.44448
5.38817	0.4541	0.42853		5.41637	0.44449
5.38779	0.45409	0.42854		5.41674	0.44449
5.38738	0.45409	0.42855		5.41714	0.44448
5.38696	0.4541	0.42855		5.41764	0.44449
5.38658	0.45409	0.42854		5.41814	0.44447
5.38628	0.45408	0.42855		5.41863	0.44449
5.38585	0.4541	0.42847		5.41896	0.44449
5.38557	0.45386	0.42845		5.41944	0.44447
5.38505	0.45387	0.42844		5.42001	0.44448
5.38466	0.45386	0.42846		5.42033	0.44447
5.3842	0.45387	0.42844		5.42075	0.44449
5.38374	0.45388	0.42844		5.42129	0.44449
5.38336	0.4537	0.42843		5.42166	0.44449
5.38304	0.45371	0.42845		5.42208	0.44449
5.3826	0.45372	0.42845		5.4226	0.44448
5.38218	0.4537	0.42845		5.42308	0.44447
5.38174	0.45363	0.42844		5.42341	0.44447
5.38135	0.45361	0.42853		5.42388	0.44448
5.38111	0.4536	0.42854		5.42438	0.44449
5.38062	0.45361	0.42854		5.42487	0.44448
5.38027	0.4536	0.42853		5.42539	0.44449
5.37985	0.45338	0.42854		5.42564	0.44448
5.37955	0.45341	0.42854		5.42609	0.4445
5.37911	0.45339	0.42854		5.42655	0.4445
5.37876	0.45339	0.42854		5.42702	0.44449
5.3782	0.45319	0.42853		5.42755	0.44449
5.37799	0.4532	0.42854		5.42784	0.4445
5.3775	0.45318	0.42853		5.42833	0.44458
5.37707	0.45309	0.42853		5.42879	0.44479
5.37662	0.45308	0.42854		5.42917	0.4448
5.37626	0.45308	0.42854		5.42995	0.44478
5.37584	0.453	0.42852		5.43017	0.4448
5.37538	0.453	0.42853		5.43065	0.44481
5.37511	0.45298	0.42874		5.431	0.4448
5.37472	0.4527	0.42877		5.43142	0.44481
5.37432	0.4527	0.42875		5.43181	0.44479
5.37402	0.45269	0.42877		5.43221	0.4448
5.37351	0.45249	0.42876		5.43282	0.44478
5.37315	0.45249	0.42875		5.43316	0.44479
5.3728	0.45235	0.42876		5.43355	0.4445
5.3724	0.45236	0.42876		5.43402	0.44449
5.372	0.45227	0.42875		5.43463	0.44449
5.37166	0.45228	0.42876		5.43498	0.4445
5.37124	0.45207	0.42877		5.43539	0.44449
5.37082	0.45205	0.42877		5.43579	0.44447
5.37051	0.4519	0.42877		5.43624	0.4445
5.37006	0.4519	0.42876		5.43672	0.44448
5.36963	0.45178	0.42876		5.43723	0.44449
5.36928	0.45179	0.42877		5.43756	0.44448
5.3689	0.45172	0.42877		5.43805	0.44449
5.36854	0.45139	0.42877		5.43836	0.4445
5.36807	0.45139	0.42875		5.43873	0.44451
5.36774	0.45115	0.42877		5.4391	0.44427
5.36735	0.45117	0.42875		5.43954	0.44425
5.36694	0.45099	0.42875		5.44002	0.44427
5.36667	0.45089	0.42877		5.44051	0.44427
5.36622	0.45089	0.42876		5.44097	0.44427
5.36572	0.45069	0.42874		5.44125	0.44426
5.36532	0.45049	0.42876		5.44168	0.4445
5.36488	0.45048	0.42877		5.44211	0.44449
5.36439	0.45035	0.42875		5.44261	0.44449
5.36401	0.45028	0.42875		5.44318	0.44425
5.36361	0.45029	0.42876		5.44342	0.44427
5.36315	0.44997	0.42876		5.44397	0.44425
5.36281	0.44975	0.42875		5.44443	0.44426
5.36237	0.44962	0.42875		5.4448	0.44428
5.36189	0.44961	0.42877		5.44544	0.44427
5.36156	0.44952	0.42876		5.44564	0.44426
5.36123	0.44932	0.42876		5.44604	0.44426
5.3607	0.44915	0.42877		5.44656	0.44425
5.3602	0.44913	0.42877		5.44695	0.44428
5.35987	0.44904	0.42876		5.44751	0.44427
5.35945	0.44897	0.42878		5.44788	0.44426
5.35902	0.44897	0.42876		5.44848	0.44427
5.35869	0.44863	0.42877		5.44884	0.44429
5.35824	0.4484	0.42876		5.44919	0.44426
5.35789	0.44837	0.42877		5.44976	0.44426
5.3574	0.44825	0.42877		5.45011	0.44426
5.35701	0.44815	0.42876		5.4505	0.44426
5.3566	0.44794	0.42875		5.45102	0.44425
5.35619	0.44793	0.42877		5.4514	0.44449
5.35583	0.44775	0.42876		5.45176	0.44447
5.35535	0.44764	0.42876		5.45217	0.44449
5.35491	0.44762	0.42875		5.45285	0.44427
5.35462	0.44756	0.42875		5.45312	0.44426
5.35421	0.44724	0.42875		5.45351	0.44426
5.35371	0.44705	0.42877		5.45391	0.44425
5.35337	0.44705	0.42873		5.45444	0.44426
5.35311	0.44691	0.42853		5.45489	0.44428
5.35262	0.44684	0.42853		5.45528	0.44427
5.35218	0.44683	0.42852		5.4559	0.44428
5.35169	0.44662	0.42852		5.45623	0.44427
5.35135	0.44647	0.42853		5.45657	0.44427
5.35087	0.44646	0.42853		5.45707	0.44427
5.35048	0.44635	0.42853		5.45747	0.44425
5.35018	0.44634	0.42853		5.45797	0.44425
5.34974	0.44631	0.42853		5.45839	0.44427
5.34932	0.44596	0.42853		5.45887	0.44426
5.34902	0.44597	0.42852		5.4594	0.44428
5.34861	0.44573	0.42876		5.45971	0.44428
5.34822	0.44566	0.42875		5.46038	0.44425
5.3478	0.44555	0.42853		5.46056	0.44426
5.34744	0.44545	0.42852		5.46103	0.44425
5.34698	0.44544	0.42853		5.46137	0.44426
5.34667	0.44523	0.42854		5.46182	0.44425
5.34623	0.44525	0.42853		5.46234	0.44427
5.34576	0.44503	0.42852		5.46261	0.44425
5.34548	0.4449	0.42854		5.46318	0.44426
5.34516	0.4449	0.42852		5.46359	0.44426
5.34473	0.44482	0.42852		5.46403	0.44428
5.34441	0.4448	0.42854		5.4646	0.44427
5.34392	0.44451	0.42852		5.46489	0.44411
5.34356	0.44451	0.42853		5.46548	0.44411
5.34315	0.44429	0.42853		5.46564	0.4441
5.3428	0.44429	0.42854		5.46618	0.44412
5.34235	0.44424	0.42852		5.46659	0.44412
5.34199	0.44414	0.42853		5.46694	0.44402
5.34171	0.44413	0.42852		5.46742	0.44402
5.34115	0.44402	0.42844		5.46798	0.44401
5.341	0.44402	0.42846		5.46847	0.44401
5.34034	0.44383	0.42845		5.46873	0.44401
5.33997	0.44384	0.42845		5.4692	0.444
5.33953	0.44365	0.42845		5.4696	0.44401
5.33918	0.44365	0.42818		5.47006	0.44401
5.33858	0.44354	0.42818		5.47057	0.44383
5.33821	0.44355	0.42818		5.47094	0.44382
5.33782	0.44348	0.42817		5.47136	0.44381
5.33744	0.44344	0.42817		5.47179	0.44381
5.33696	0.44345	0.42809		5.47214	0.44383
5.33663	0.44311	0.42808		5.4728	0.44401
5.33626	0.44312	0.42808		5.47317	0.44401
5.33572	0.44287	0.42808		5.47352	0.44401
5.3355	0.4429	0.42784		5.47402	0.44402
5.33494	0.44289	0.42785		5.47443	0.44401
5.33464	0.44272	0.42786		5.47474	0.444
5.33413	0.44272	0.42783		5.47522	0.44401
5.33398	0.44262	0.42766		5.47587	0.44402
5.33326	0.44261	0.42768		5.47611	0.44401
5.33286	0.44261	0.42767		5.47658	0.44402
5.33262	0.44242	0.42766		5.47708	0.44401
5.33217	0.4424	0.42742		5.47743	0.44401
5.33172	0.4424	0.42742		5.47801	0.44401
5.33123	0.44221	0.42742		5.4784	0.44402
5.33092	0.44223	0.42742		5.47881	0.44401
5.33043	0.44221	0.42741		5.47922	0.44411
5.33013	0.44208	0.42741		5.47969	0.44411
5.32964	0.44207	0.42741		5.48032	0.44412
5.3293	0.44207	0.42743		5.48061	0.44412
5.32886	0.44199	0.42743		5.48101	0.4441
5.32861	0.442	0.42742		5.48149	0.44412
5.32812	0.44199	0.42734		5.48188	0.44412
5.32779	0.44169	0.42735		5.48248	0.44412
5.32735	0.44169	0.42734		5.48275	0.44427
5.32698	0.4417	0.42733		5.48327	0.44426
5.32667	0.4417	0.42735		5.48381	0.44425
5.32626	0.44151	0.42735		5.48416	0.44448
5.32584	0.44148	0.42736		5.48477	0.44448
5.32541	0.4415	0.42715		5.48506	0.44479
5.32499	0.44149	0.42713		5.48557	0.44479
5.32471	0.44136	0.42714		5.48623	0.44487
5.32425	0.44133	0.42712		5.48643	0.44486
5.32386	0.44134	0.42714		5.48685	0.44501
5.32346	0.44136	0.42705		5.4873	0.44522
5.32296	0.44134	0.42705		5.48773	0.44541
5.32265	0.44136	0.42705		5.48834	0.44542
5.32226	0.44125	0.42705		5.48876	0.44551
5.32168	0.44125	0.42679		5.48911	0.44571
5.32137	0.44126	0.42679		5.48951	0.44594
5.32102	0.44126	0.42678		5.49006	0.44628
5.32061	0.44124	0.42679		5.49058	0.44644
5.3202	0.44105	0.42678		5.49097	0.4466
5.31977	0.44106	0.42678		5.49143	0.44681
5.31932	0.44105	0.4267		5.49201	0.44702
5.31894	0.44106	0.42669		5.4923	0.44723
5.31849	0.44107	0.4267		5.49267	0.44762
5.31807	0.44107	0.42669		5.49315	0.44773
5.31763	0.44106	0.42671		5.49358	0.44812
5.31726	0.44105	0.4267		5.49397	0.44838
5.31695	0.44103	0.42669		5.49444	0.44865
5.31658	0.44105	0.42671		5.49503	0.44901
5.31612	0.44107	0.42671		5.49529	0.4495
5.31571	0.44106	0.4267		5.49578	0.44973
5.31525	0.44104	0.42669		5.49608	0.45033
5.31493	0.44105	0.42669		5.49656	0.45065
5.31451	0.44106	0.42671		5.497	0.45114
5.31411	0.44105	0.42671		5.49743	0.45182
5.31373	0.44107	0.4267		5.49795	0.45233
5.31337	0.44106	0.42669		5.49828	0.45299
5.313	0.44117	0.42669		5.4987	0.45359
5.31259	0.44111	0.4268		5.49916	0.45443
5.31217	0.44127	0.42678		5.49955	0.45499
5.31184	0.44126	0.4268		5.5001	0.45577
5.31139	0.44124	0.42678		5.50049	0.45637
5.3111	0.44126	0.4268		5.50091	0.45727
5.31083	0.44125	0.4268		5.50133	0.45784
5.31026	0.44125	0.4268		5.50173	0.45859
5.31003	0.44126	0.42679		5.50244	0.45928
5.30951	0.44126	0.42679		5.50264	0.46018
5.30927	0.44125	0.4268		5.50314	0.461
5.30889	0.44126	0.42679		5.50358	0.46196
5.30846	0.44125	0.42679		5.50403	0.4629
5.308	0.44126	0.42706		5.50451	0.46372
5.30756	0.44125	0.42705		5.50488	0.46463
5.30722	0.44126	0.42706		5.5053	0.46558
5.30678	0.44124	0.42706		5.50564	0.46632
5.30648	0.44126	0.42707		5.50605	0.46728
5.30604	0.44126	0.42705		5.50664	0.46835
5.30566	0.44126	0.42708		5.5071	0.469
5.30529	0.44134	0.4271		5.50752	0.46993
5.30489	0.44134	0.42712		5.50793	0.47067
5.30455	0.44134	0.42714		5.50842	0.47157
5.30418	0.44134	0.42712		5.50888	0.47241
5.30385	0.44136	0.42713		5.50926	0.47322
5.30342	0.44136	0.42713		5.50983	0.47394
5.30323	0.44135	0.42713		5.51007	0.47492
5.3027	0.4415	0.42713		5.51057	0.47564
5.30224	0.4415	0.42735		5.51093	0.47649
5.30185	0.44148	0.42733		5.51136	0.47712
5.30148	0.44149	0.42734		5.5119	0.4779
5.30101	0.44149	0.42735		5.51217	0.47854
5.30063	0.44149	0.42741		5.51294	0.47936
5.30027	0.44151	0.42741		5.51311	0.47991
5.29992	0.4417	0.42743		5.51351	0.48072
5.2995	0.4417	0.42768		5.51403	0.48141
5.29926	0.4417	0.42767		5.51451	0.48221
5.29883	0.4417	0.42784		5.51505	0.48299
5.29845	0.442	0.42782		5.51552	0.48391
5.29797	0.442	0.42783		5.51586	0.48476
5.29758	0.44207	0.42808
5.29708	0.44209	0.42808
5.29671	0.44208	0.42807
5.29639	0.44221	0.42818
5.29601	0.4422	0.4282
5.29563	0.4424	0.42816
5.29518	0.44241	0.42844
5.295	0.44263	0.42845
5.29441	0.44262	0.42853
5.29414	0.44272	0.42851
5.29369	0.44287	0.42875
5.29334	0.44288	0.42876
5.29283	0.44311	0.42885
5.29259	0.44346	0.42911
5.2921	0.44353	0.4291
5.29176	0.44353	0.42924
5.29127	0.44364	0.42947
5.29093	0.44383	0.42957
5.29059	0.44402	0.42983
5.29012	0.44412	0.42989
5.28973	0.44428	0.43011
5.28934	0.44428	0.43018
5.28888	0.44449	0.43045
5.28866	0.44481	0.43054
5.28819	0.4449	0.43079
5.28795	0.44503	0.43088
5.28736	0.44503	0.43118
5.28715	0.44524	0.43127
5.28647	0.44543	0.43149
5.28632	0.44556	0.43157
5.28581	0.44555	0.43183
5.28551	0.44572	0.43197
5.28504	0.44596	0.43221
5.28478	0.44631	0.43229
5.28423	0.44635	0.43258
5.2839	0.44647	0.43286
5.28348	0.44647	0.43289
5.28318	0.44662	0.43293
5.28256	0.44683	0.43319
5.28221	0.44692	0.43334
5.2818	0.44705	0.43359
5.28148	0.44724	0.43368
5.28092	0.44756	0.43395
5.28051	0.44764	0.43404
5.28024	0.44777	0.43426

## Sheet: Fig.S2
B	R_D	R_XY	R_L	R_XX
T	h/e^2	h/e^2	Ohm	Ohm
11.2199	1.00006	1	13.3333	-7.77778
11.2199	1.00006	1	13.3333	-7.77778
11.2199	1.00006	1	13.3333	-7.77778
11.2197	1.00006	1	13.3333	-7.77778
11.2196	1.00006	1	13.3333	-7.77778
11.2195	1.00006	1	13.3333	-7.77778
11.2193	1.00006	1	13.3333	-8.88889
11.2191	1.00006	1	13.3333	-8.88889
11.2188	1.00006	1	14.4444	-8.88889
11.2185	1.00006	1	14.4444	-8.88889
11.2182	1.00006	1	14.4444	-8.88889
11.2178	1.00006	1	14.4444	-8.88889
11.2174	1.00006	1	14.4444	-8.88889
11.217	1.00006	1	14.4444	-8.88889
11.2166	1.00006	1	15.5556	-8.88889
11.2162	1.00006	1	15.5556	-8.88889
11.2157	1.00006	1	15.5556	-8.88889
11.2152	1.00006	1	15.5556	-8.88889
11.2147	1.00006	1	15.5556	-8.88889
11.2142	1.00006	1	15.5556	-7.77778
11.2136	1.00006	1	15.5556	-7.77778
11.2131	1.00006	1	15.5556	-7.77778
11.2126	1.00006	1	15.5556	-7.77778
11.212	1.00006	1	15.5556	-7.77778
11.2115	1.00006	1	14.4444	-8.88889
11.2109	0.99964	1	14.4444	-8.88889
11.2104	0.99964	1	14.4444	-8.88889
11.2098	0.99964	1	14.4444	-8.88889
11.2092	0.99964	1	14.4444	-8.88889
11.2086	0.99964	1	14.4444	-8.88889
11.208	0.99964	1	14.4444	-8.88889
11.2074	0.99964	1	14.4444	-7.77778
11.2069	0.99964	1	14.4444	-7.77778
11.2063	0.99964	1	14.4444	-8.88889
11.2057	1.00006	1	14.4444	-8.88889
11.2051	1.00006	1	14.4444	-8.88889
11.2045	1.00006	1	13.3333	-10
11.2039	1.00006	1	13.3333	-10
11.2033	1.00006	1	13.3333	-10
11.2027	1.00006	1	13.3333	-11.1111
11.2021	1.00006	1	14.4444	-11.1111
11.2014	1.00006	1	14.4444	-11.1111
11.2008	1.00006	1	14.4444	-11.1111
11.2002	1.00006	1	14.4444	-11.1111
11.1996	1.00006	1	14.4444	-11.1111
11.199	1.00006	1	14.4444	-11.1111
11.1984	1.00006	1	14.4444	-11.1111
11.1977	1.00006	1	13.3333	-10
11.1972	1.00006	1	13.3333	-10
11.1965	1.00006	1	13.3333	-8.88889
11.1959	1.00006	1	13.3333	-8.88889
11.1953	1.00006	1	13.3333	-8.88889
11.1948	1.00006	1	13.3333	-8.88889
11.1941	1.00006	1	13.3333	-8.88889
11.1935	1.00006	1	13.3333	-8.88889
11.1928	1.00006	1	13.3333	-7.77778
11.1922	0.99964	1	13.3333	-7.77778
11.1916	0.99964	1	13.3333	-7.77778
11.191	0.99964	1	13.3333	-7.77778
11.1904	0.99964	1	13.3333	-7.77778
11.1898	0.99964	1	13.3333	-6.66667
11.1892	0.99964	1	13.3333	-6.66667
11.1886	0.99964	1	13.3333	-6.66667
11.1879	0.99964	1	13.3333	-6.66667
11.1873	0.99964	1	13.3333	-6.66667
11.1867	0.99964	1	13.3333	-6.66667
11.186	1.00006	1	13.3333	-6.66667
11.1854	1.00006	1	13.3333	-6.66667
11.1848	1.00006	1	14.4444	-6.66667
11.1842	1.00006	1	14.4444	-6.66667
11.1836	1.00006	1	14.4444	-6.66667
11.1829	1.00006	1	14.4444	-6.66667
11.1824	1.00006	1	14.4444	-5.55556
11.1817	1.00006	1	14.4444	-5.55556
11.1811	1.00006	1	13.3333	-6.66667
11.1805	1.00006	1	13.3333	-6.66667
11.1799	1.00006	1	13.3333	-6.66667
11.1792	1.00006	1	13.3333	-6.66667
11.1786	1.00006	1	13.3333	-6.66667
11.178	1.00006	1	13.3333	-6.66667
11.1774	1.00006	1	13.3333	-6.66667
11.1768	1.00006	1	13.3333	-6.66667
11.1761	1.00006	1	13.3333	-6.66667
11.1755	1.00006	1	13.3333	-7.77778
11.1749	1.00006	1	13.3333	-7.77778
11.1743	1.00006	1	13.3333	-7.77778
11.1736	1.00006	1	13.3333	-8.88889
11.173	1.00006	1	13.3333	-8.88889
11.1723	1.00006	1	13.3333	-10
11.1717	1.00006	1	12.2222	-10
11.1711	1.00006	1	12.2222	-11.1111
11.1705	1.00006	1	13.3333	-10
11.1699	1.00006	1	13.3333	-11.1111
11.1693	1.00006	1	13.3333	-10
11.1687	1.00006	1	13.3333	-10
11.1681	1.00006	1	14.4444	-10
11.1675	1.00006	1	14.4444	-10
11.1668	1.00006	1	14.4444	-10
11.1662	1.00006	1	14.4444	-10
11.1656	1.00006	1	14.4444	-10
11.1649	1.00006	1	14.4444	-8.88889
11.1643	1.00006	1	14.4444	-8.88889
11.1636	1.00006	1	14.4444	-8.88889
11.163	1.00006	1	14.4444	-7.77778
11.1624	1.00006	1	14.4444	-7.77778
11.1618	1.00006	1	14.4444	-7.77778
11.1611	1.00006	1	14.4444	-7.77778
11.1605	1.00006	1	14.4444	-7.77778
11.1599	1.00006	1	14.4444	-7.77778
11.1593	1.00006	1	14.4444	-8.88889
11.1587	1.00006	1	14.4444	-8.88889
11.158	1.00006	1	14.4444	-8.88889
11.1574	1.00006	1	15.5556	-8.88889
11.1568	1.00006	1	15.5556	-8.88889
11.1562	1.00006	1	15.5556	-8.88889
11.1555	1.00006	1	15.5556	-8.88889
11.1549	1.00006	1	14.4444	-7.77778
11.1543	1.00006	1	14.4444	-7.77778
11.1536	1.00006	1	14.4444	-6.66667
11.153	1.00006	1	14.4444	-6.66667
11.1523	1.00006	1	14.4444	-5.55556
11.1517	1.00006	1	14.4444	-5.55556
11.151	1.00006	1	15.5556	-5.55556
11.1504	1.00006	1	15.5556	-5.55556
11.1498	1.00006	1	15.5556	-5.55556
11.1492	1.00006	1	15.5556	-6.66667
11.1486	0.99964	1	15.5556	-6.66667
11.148	0.99964	1	14.4444	-6.66667
11.1474	0.99964	1	14.4444	-7.77778
11.1467	0.99964	1	14.4444	-7.77778
11.1461	0.99964	1	14.4444	-7.77778
11.1455	0.99964	1	14.4444	-6.66667
11.1449	0.99964	1	14.4444	-6.66667
11.1442	1.00006	1	14.4444	-6.66667
11.1436	1.00006	1	14.4444	-6.66667
11.143	1.00006	1	14.4444	-6.66667
11.1424	1.00006	1	14.4444	-6.66667
11.1418	1.00006	1	14.4444	-6.66667
11.1412	1.00006	1	14.4444	-6.66667
11.1406	1.00006	1	14.4444	-6.66667
11.14	1.00006	1	14.4444	-6.66667
11.1393	1.00006	1	14.4444	-6.66667
11.1387	1.00006	1	14.4444	-6.66667
11.1381	1.00006	1	14.4444	-6.66667
11.1375	1.00006	1	14.4444	-6.66667
11.1368	1.00006	1	14.4444	-6.66667
11.1362	1.00006	1	14.4444	-7.77778
11.1356	1.00006	1	14.4444	-7.77778
11.135	0.99964	1	14.4444	-7.77778
11.1344	0.99964	1	14.4444	-7.77778
11.1337	0.99964	1	14.4444	-7.77778
11.1332	0.99964	1	14.4444	-6.66667
11.1326	0.99964	1	14.4444	-6.66667
11.1319	0.99964	1	13.3333	-6.66667
11.1313	0.99964	1	13.3333	-7.77778
11.1307	0.99964	1	13.3333	-7.77778
11.1301	0.99964	1	13.3333	-8.88889
11.1294	0.99964	1	13.3333	-8.88889
11.1288	0.99964	1	13.3333	-8.88889
11.1282	0.99964	1	13.3333	-10
11.1276	0.99964	1	13.3333	-10
11.1269	0.99964	1	14.4444	-10
11.1264	1.00006	1	14.4444	-10
11.1258	1.00006	1	14.4444	-10
11.1251	1.00006	1	14.4444	-10
11.1245	1.00006	1	14.4444	-10
11.1239	1.00006	1	14.4444	-10
11.1233	1.00006	1	14.4444	-11.1111
11.1227	1.00006	1	14.4444	-11.1111
11.122	1.00006	1	14.4444	-10
11.1214	1.00006	1	13.3333	-10
11.1209	1.00006	1	14.4444	-8.88889
11.1202	1.00006	1	14.4444	-8.88889
11.1196	1.00006	1	14.4444	-7.77778
11.119	1.00006	1	14.4444	-6.66667
11.1184	1.00006	1	13.3333	-6.66667
11.1177	1.00006	1	13.3333	-5.55556
11.1171	1.00006	1	13.3333	-5.55556
11.1165	1.00006	1	13.3333	-5.55556
11.1159	1.00006	1	13.3333	-5.55556
11.1153	1.00006	1	13.3333	-5.55556
11.1146	1.00006	1	13.3333	-5.55556
11.114	1.00006	1	13.3333	-5.55556
11.1134	1.00006	1	13.3333	-5.55556
11.1128	1.00006	1	13.3333	-5.55556
11.1122	1.00006	1	13.3333	-5.55556
11.1116	1.00006	1	13.3333	-5.55556
11.111	1.00006	1	13.3333	-6.66667
11.1104	1.00006	1	13.3333	-6.66667
11.1098	1.00006	1	13.3333	-7.77778
11.1091	1.00006	1	13.3333	-7.77778
11.1086	1.00006	1	13.3333	-8.88889
11.1079	1.00006	1	13.3333	-8.88889
11.1073	1.00006	1	12.2222	-10
11.1066	1.00006	1	12.2222	-8.88889
11.106	1.00006	1	12.2222	-10
11.1054	1.00006	1	13.3333	-10
11.1048	1.00006	1	13.3333	-8.88889
11.1042	1.00006	1	13.3333	-8.88889
11.1036	1.00006	1	13.3333	-8.88889
11.103	1.00006	1	13.3333	-7.77778
11.1024	1.00006	1	13.3333	-7.77778
11.1017	1.00006	1	14.4444	-6.66667
11.1011	1.00006	1	14.4444	-6.66667
11.1004	1.00006	1	14.4444	-5.55556
11.0998	1.00006	1	14.4444	-5.55556
11.0992	1.00006	1	14.4444	-5.55556
11.0986	1.00006	1	15.5556	-5.55556
11.0979	1.00006	1	15.5556	-5.55556
11.0973	1.00006	1	15.5556	-5.55556
11.0967	1.00006	1	15.5556	-6.66667
11.0961	1.00006	1	14.4444	-6.66667
11.0955	1.00006	1	14.4444	-6.66667
11.0948	1.00006	1	14.4444	-6.66667
11.0942	1.00006	1	14.4444	-6.66667
11.0936	1.00006	1	14.4444	-6.66667
11.093	1.00006	1	14.4444	-6.66667
11.0923	1.00006	1	14.4444	-5.55556
11.0917	1.00006	1	14.4444	-5.55556
11.0911	1.00006	1	14.4444	-5.55556
11.0905	1.00006	1	15.5556	-5.55556
11.0898	1.00006	1	15.5556	-5.55556
11.0892	1.00006	1	15.5556	-4.44444
11.0886	1.00006	1	15.5556	-4.44444
11.0879	1.00006	1	15.5556	-4.44444
11.0874	1.00006	1	15.5556	-4.44444
11.0867	1.00006	1	14.4444	-4.44444
11.0861	1.00006	1	14.4444	-5.55556
11.0855	1.00006	1	14.4444	-5.55556
11.0849	1.00006	1	14.4444	-5.55556
11.0843	1.00006	1	15.5556	-5.55556
11.0836	1.00006	1	15.5556	-5.55556
11.083	1.00006	1	15.5556	-5.55556
11.0824	1.00006	1	15.5556	-5.55556
11.0818	1.00006	1	15.5556	-5.55556
11.0812	1.00006	1	15.5556	-4.44444
11.0805	1.00006	1	15.5556	-4.44444
11.0799	1.00006	1	14.4444	-4.44444
11.0793	1.00006	1	14.4444	-4.44444
11.0787	1.00006	1	14.4444	-4.44444
11.078	1.00006	1	14.4444	-3.33333
11.0774	1.00006	1	13.3333	-3.33333
11.0767	1.00006	1	14.4444	-3.33333
11.0761	1.00006	1	14.4444	-3.33333
11.0755	1.00006	1	14.4444	-3.33333
11.0749	1.00006	1	14.4444	-3.33333
11.0743	1.00006	1	14.4444	-3.33333
11.0737	1.00006	1	14.4444	-3.33333
11.0731	1.00006	1	14.4444	-4.44444
11.0724	1.00006	1	14.4444	-4.44444
11.0718	1.00006	1	14.4444	-4.44444
11.0712	1.00006	1	14.4444	-4.44444
11.0706	1.00006	1	14.4444	-5.55556
11.07	1.00006	1	14.4444	-5.55556
11.0694	1.00006	1	14.4444	-5.55556
11.0687	1.00006	1	14.4444	-6.66667
11.0681	1.00006	1	14.4444	-7.77778
11.0675	1.00006	1	14.4444	-7.77778
11.0669	1.00006	1	14.4444	-8.88889
11.0662	1.00006	1	13.3333	-8.88889
11.0656	1.00006	1	13.3333	-8.88889
11.065	1.00006	1	13.3333	-8.88889
11.0644	1.00006	1	13.3333	-8.88889
11.0638	1.00006	1	12.2222	-8.88889
11.0632	1.00006	1	12.2222	-7.77778
11.0625	1.00006	1	12.2222	-7.77778
11.0619	1.00006	1	13.3333	-6.66667
11.0612	1.00006	1	13.3333	-6.66667
11.0606	1.00006	1	13.3333	-6.66667
11.06	1.00006	1	13.3333	-6.66667
11.0594	1.00006	1	13.3333	-6.66667
11.0588	1.00006	1	12.2222	-6.66667
11.0581	1.00006	1	12.2222	-6.66667
11.0575	1.00006	1	12.2222	-6.66667
11.0569	0.99964	1	12.2222	-6.66667
11.0563	0.99964	1	12.2222	-6.66667
11.0556	0.99964	1	12.2222	-6.66667
11.055	0.99964	1	13.3333	-6.66667
11.0543	0.99964	1	13.3333	-7.77778
11.0537	0.99964	1	13.3333	-7.77778
11.0531	0.99964	1	13.3333	-7.77778
11.0524	0.99964	1	13.3333	-7.77778
11.0518	0.99964	1	13.3333	-6.66667
11.0512	0.99964	1	13.3333	-6.66667
11.0506	0.99964	1	13.3333	-6.66667
11.0499	0.99964	1	13.3333	-6.66667
11.0494	0.99964	1	13.3333	-6.66667
11.0488	0.99964	1	13.3333	-6.66667
11.0481	1.00006	1	13.3333	-6.66667
11.0474	1.00006	1	13.3333	-6.66667
11.0468	1.00006	1	13.3333	-7.77778
11.0462	1.00006	1	13.3333	-7.77778
11.0456	1.00006	1	13.3333	-7.77778
11.0449	1.00006	1	14.4444	-8.88889
11.0443	1.00006	1	14.4444	-8.88889
11.0436	1.00006	1	14.4444	-8.88889
11.043	1.00006	1	14.4444	-8.88889
11.0424	1.00006	1	14.4444	-8.88889
11.0418	1.00006	1	15.5556	-8.88889
11.0412	1.00006	1	15.5556	-8.88889
11.0406	1.00006	1	15.5556	-8.88889
11.0399	1.00006	1	15.5556	-8.88889
11.0393	1.00006	1	15.5556	-8.88889
11.0387	1.00006	1	15.5556	-8.88889
11.0381	1.00006	1	15.5556	-8.88889
11.0374	1.00006	1	14.4444	-10
11.0368	1.00006	1	14.4444	-10
11.0362	1.00006	1	14.4444	-10
11.0356	1.00006	1	14.4444	-10
11.0349	1.00006	1	14.4444	-11.1111
11.0343	1.00006	1	14.4444	-11.1111
11.0336	1.00006	1	14.4444	-11.1111
11.033	1.00006	1	13.3333	-11.1111
11.0324	1.00006	1	13.3333	-11.1111
11.0318	1.00006	1	13.3333	-11.1111
11.0312	1.00006	1	13.3333	-11.1111
11.0305	1.00006	1	13.3333	-11.1111
11.0299	1.00006	1	13.3333	-11.1111
11.0292	1.00006	1	13.3333	-11.1111
11.0286	1.00006	1	13.3333	-10
11.0281	1.00006	1	13.3333	-10
11.0274	1.00006	1	13.3333	-10
11.0268	1.00006	1	13.3333	-10
11.0261	1.00006	1	13.3333	-10
11.0256	1.00006	1	13.3333	-10
11.0249	1.00006	1	13.3333	-10
11.0243	1.00006	1	13.3333	-10
11.0237	1.00006	1	13.3333	-10
11.0231	1.00006	1	13.3333	-8.88889
11.0224	1.00006	1	13.3333	-8.88889
11.0218	1.00006	1	13.3333	-8.88889
11.0212	1.00006	1	13.3333	-8.88889
11.0206	1.00006	1	14.4444	-8.88889
11.02	1.00006	1	14.4444	-8.88889
11.0193	1.00006	1	14.4444	-7.77778
11.0187	1.00006	1	14.4444	-7.77778
11.0181	1.00006	1	14.4444	-7.77778
11.0175	1.00006	1	14.4444	-7.77778
11.0169	1.00006	1	14.4444	-7.77778
11.0163	1.00006	1	14.4444	-6.66667
11.0157	1.00006	1	14.4444	-6.66667
11.0151	1.00006	1	14.4444	-5.55556
11.0144	1.00006	1	14.4444	-5.55556
11.0138	1.00006	1	14.4444	-5.55556
11.0132	1.00006	1	14.4444	-5.55556
11.0126	1.00006	1	14.4444	-5.55556
11.012	1.00006	1	13.3333	-5.55556
11.0113	1.00006	1	14.4444	-5.55556
11.0107	1.00006	1	14.4444	-5.55556
11.0101	1.00006	1	14.4444	-5.55556
11.0094	1.00006	1	14.4444	-5.55556
11.0087	1.00006	1	14.4444	-5.55556
11.0081	1.00006	1	14.4444	-5.55556
11.0075	1.00006	1	14.4444	-5.55556
11.0069	1.00006	1	14.4444	-5.55556
11.0063	1.00006	1	14.4444	-5.55556
11.0057	1.00006	1	14.4444	-5.55556
11.0051	1.00006	1	14.4444	-5.55556
11.0044	1.00006	1	14.4444	-5.55556
11.0038	1.00006	1	14.4444	-6.66667
11.0031	1.00006	1	14.4444	-6.66667
11.0026	1.00006	1	14.4444	-7.77778
11.0019	1.00006	1	14.4444	-7.77778
11.0013	1.00006	1	14.4444	-8.88889
11.0007	1.00006	1	14.4444	-8.88889
11.0001	1.00006	1	14.4444	-8.88889
10.9995	1.00006	1	14.4444	-8.88889
10.9989	1.00006	1	13.3333	-8.88889
10.9983	1.00006	1	13.3333	-10
10.9976	1.00006	1	13.3333	-10
10.9971	1.00006	1	13.3333	-10
10.9965	1.00006	1	13.3333	-8.88889
10.9959	1.00006	1	13.3333	-8.88889
10.9953	1.00006	1	13.3333	-8.88889
10.9946	1.00006	1	13.3333	-7.77778
10.994	1.00006	1	13.3333	-7.77778
10.9934	1.00006	1	13.3333	-6.66667
10.9928	1.00006	1	13.3333	-6.66667
10.9922	1.00006	1	13.3333	-6.66667
10.9915	1.00006	1	14.4444	-5.55556
10.9909	1.00006	1	14.4444	-5.55556
10.9902	1.00006	1	15.5556	-6.66667
10.9897	1.00006	1	15.5556	-6.66667
10.9891	1.00006	1	15.5556	-6.66667
10.9885	1.00006	1	15.5556	-6.66667
10.9879	1.00006	1	15.5556	-6.66667
10.9872	1.00006	1	15.5556	-6.66667
10.9866	1.00006	1	15.5556	-6.66667
10.9861	1.00006	1	15.5556	-5.55556
10.9854	1.00006	1	14.4444	-5.55556
10.9848	1.00006	1	14.4444	-5.55556
10.9841	1.00006	1	14.4444	-6.66667
10.9836	1.00006	1	14.4444	-6.66667
10.983	1.00006	1	14.4444	-7.77778
10.9823	1.00006	1	14.4444	-7.77778
10.9817	1.00006	1	14.4444	-7.77778
10.9811	1.00006	1	14.4444	-8.88889
10.9805	1.00006	1	14.4444	-8.88889
10.9799	1.00006	1	14.4444	-10
10.9793	1.00006	1	14.4444	-10
10.9786	1.00006	1	13.3333	-10
10.978	1.00006	1	13.3333	-10
10.9775	1.00006	1	13.3333	-10
10.9768	1.00006	1	13.3333	-10
10.9762	1.00006	1	13.3333	-10
10.9756	1.00006	1	13.3333	-10
10.975	1.00006	1	13.3333	-8.88889
10.9743	1.00006	1	13.3333	-8.88889
10.9738	1.00006	1	13.3333	-8.88889
10.9731	1.00006	1	13.3333	-8.88889
10.9725	1.00006	1	13.3333	-8.88889
10.9719	1.00006	1	13.3333	-8.88889
10.9713	1.00006	1	14.4444	-7.77778
10.9707	1.00006	1	14.4444	-7.77778
10.9701	1.00006	1	14.4444	-7.77778
10.9694	1.00006	1	14.4444	-6.66667
10.9688	1.00006	1	15.5556	-6.66667
10.9682	1.00006	1	15.5556	-6.66667
10.9675	1.00006	1	15.5556	-5.55556
10.967	1.00006	1	15.5556	-5.55556
10.9663	1.00006	1	15.5556	-4.44444
10.9657	1.00006	1	15.5556	-4.44444
10.9651	1.00006	1	15.5556	-3.33333
10.9645	1.00006	1	15.5556	-3.33333
10.9639	1.00006	1	15.5556	-3.33333
10.9632	1.00006	1	15.5556	-3.33333
10.9627	1.00006	1	15.5556	-3.33333
10.962	1.00006	1	15.5556	-3.33333
10.9614	1.00006	1	15.5556	-4.44444
10.9608	1.00006	1	15.5556	-4.44444
10.9601	1.00006	1	15.5556	-4.44444
10.9595	1.00006	1	15.5556	-5.55556
10.9588	1.00006	1	15.5556	-5.55556
10.9582	0.99964	1	14.4444	-5.55556
10.9576	0.99964	1	14.4444	-5.55556
10.957	0.99964	1	14.4444	-5.55556
10.9564	0.99964	1	15.5556	-5.55556
10.9557	0.99964	1	15.5556	-5.55556
10.9551	0.99964	1	15.5556	-5.55556
10.9545	0.99964	1	15.5556	-5.55556
10.9539	1.00006	1	15.5556	-5.55556
10.9533	1.00006	1	15.5556	-5.55556
10.9527	1.00006	1	15.5556	-4.44444
10.9521	1.00006	1	15.5556	-4.44444
10.9514	1.00006	1	15.5556	-5.55556
10.9508	1.00006	1	15.5556	-5.55556
10.9502	1.00006	1	15.5556	-5.55556
10.9495	1.00006	1	15.5556	-6.66667
10.9489	1.00006	1	14.4444	-6.66667
10.9483	1.00006	1	14.4444	-6.66667
10.9476	1.00006	1	14.4444	-7.77778
10.947	1.00006	1	14.4444	-7.77778
10.9464	0.99964	1	14.4444	-8.88889
10.9458	0.99964	1	13.3333	-8.88889
10.9452	0.99964	1	14.4444	-8.88889
10.9446	0.99964	1	14.4444	-8.88889
10.944	0.99964	1	14.4444	-10
10.9433	0.99964	1	14.4444	-10
10.9427	1.00006	1	14.4444	-11.1111
10.9421	1.00006	1	14.4444	-11.1111
10.9414	1.00006	1	14.4444	-11.1111
10.9409	1.00006	1	14.4444	-10
10.9402	1.00006	1	13.3333	-10
10.9396	1.00006	1	13.3333	-8.88889
10.939	1.00006	1	13.3333	-8.88889
10.9383	1.00006	1	13.3333	-7.77778
10.9377	1.00006	1	13.3333	-7.77778
10.9371	1.00006	1	14.4444	-6.66667
10.9365	1.00006	1	14.4444	-6.66667
10.9358	1.00006	1	14.4444	-6.66667
10.9352	1.00006	1	14.4444	-5.55556
10.9346	1.00006	1	14.4444	-5.55556
10.934	1.00006	1	14.4444	-5.55556
10.9334	1.00006	1	14.4444	-4.44444
10.9327	1.00006	1	14.4444	-4.44444
10.9322	1.00006	1	14.4444	-4.44444
10.9315	1.00006	1	14.4444	-3.33333
10.9309	1.00006	1	14.4444	-3.33333
10.9303	1.00006	1	14.4444	-3.33333
10.9296	1.00006	1	14.4444	-3.33333
10.9291	1.00006	1	14.4444	-3.33333
10.9284	1.00006	1	14.4444	-3.33333
10.9278	1.00006	1	14.4444	-3.33333
10.9271	1.00006	1	14.4444	-3.33333
10.9265	1.00006	1	14.4444	-3.33333
10.9259	0.99964	1	14.4444	-3.33333
10.9252	1.00006	1	14.4444	-4.44444
10.9246	1.00006	1	14.4444	-4.44444
10.924	1.00006	1	14.4444	-4.44444
10.9233	1.00006	1	14.4444	-4.44444
10.9228	1.00006	1	14.4444	-4.44444
10.9221	1.00006	1	14.4444	-3.33333
10.9215	1.00006	1	14.4444	-3.33333
10.9209	0.99964	1	14.4444	-3.33333
10.9203	0.99964	1	14.4444	-3.33333
10.9196	0.99964	1	14.4444	-3.33333
10.919	0.99964	1	14.4444	-4.44444
10.9184	1.00006	1	14.4444	-4.44444
10.9177	1.00006	1	14.4444	-5.55556
10.9171	1.00006	1	14.4444	-5.55556
10.9165	1.00006	1	14.4444	-5.55556
10.9159	1.00006	1	14.4444	-6.66667
10.9153	0.99964	1	14.4444	-6.66667
10.9146	0.99964	1	15.5556	-6.66667
10.914	0.99964	1	15.5556	-5.55556
10.9134	0.99964	1	15.5556	-5.55556
10.9128	0.99964	1	15.5556	-5.55556
10.9121	0.99964	1	15.5556	-5.55556
10.9115	0.99964	1	15.5556	-5.55556
10.9109	0.99964	1	15.5556	-5.55556
10.9103	0.99964	1	15.5556	-5.55556
10.9096	0.99964	1	15.5556	-5.55556
10.909	0.99964	1	15.5556	-5.55556
10.9084	0.99964	1	15.5556	-5.55556
10.9078	0.99964	1	15.5556	-5.55556
10.9071	0.99964	1	15.5556	-5.55556
10.9065	0.99964	1	15.5556	-5.55556
10.9059	0.99964	1	15.5556	-6.66667
10.9053	0.99964	1	15.5556	-6.66667
10.9046	0.99964	1	15.5556	-5.55556
10.904	0.99964	1	15.5556	-5.55556
10.9034	0.99964	1	15.5556	-5.55556
10.9028	0.99964	1	15.5556	-5.55556
10.9021	0.99964	1	15.5556	-5.55556
10.9015	1.00006	1	15.5556	-5.55556
10.9009	1.00006	1	15.5556	-5.55556
10.9003	1.00006	1	16.6667	-4.44444
10.8997	1.00006	1	16.6667	-4.44444
10.899	1.00006	1	16.6667	-4.44444
10.8985	1.00006	0.99958	16.6667	-4.44444
10.8978	0.99964	0.99958	16.6667	-3.33333
10.8972	0.99964	0.99958	16.6667	-3.33333
10.8966	0.99964	0.99958	17.7778	-3.33333
10.896	0.99964	0.99958	17.7778	-2.22222
10.8954	0.99964	0.99958	17.7778	-2.22222
10.8947	0.99964	0.99958	17.7778	-1.11111
10.8941	0.99964	0.99958	17.7778	-1.11111
10.8934	0.99964	0.99958	17.7778	0
10.8928	0.99964	0.99958	17.7778	1.11111
10.8922	0.99964	0.99958	17.7778	1.11111
10.8916	0.99964	0.99958	17.7778	2.22222
10.891	0.99964	0.99958	17.7778	2.22222
10.8903	0.99964	1	17.7778	2.22222
10.8897	0.99964	1	17.7778	1.11111
10.8891	0.99964	1	18.8889	2.22222
10.8885	0.99964	1	18.8889	1.11111
10.8878	0.99964	1	18.8889	1.11111
10.8872	0.99964	1	18.8889	1.11111
10.8866	0.99964	1	20	1.11111
10.886	0.99964	1	20	1.11111
10.8854	0.99964	1	20	1.11111
10.8848	0.99964	1	20	1.11111
10.8842	0.99964	1	20	1.11111
10.8835	0.99964	1	20	1.11111
10.8829	0.99964	1	20	2.22222
10.8823	0.99964	1	20	2.22222
10.8817	0.99964	1	21.1111	2.22222
10.881	0.99964	1	21.1111	2.22222
10.8805	0.99964	1	22.2222	2.22222
10.8798	0.99964	1	22.2222	2.22222
10.8792	0.99964	1	23.3333	2.22222
10.8786	0.99964	1	23.3333	2.22222
10.878	0.99964	1	23.3333	2.22222
10.8774	0.99964	1	23.3333	3.33333
10.8769	0.99964	1	23.3333	3.33333
10.8762	0.99964	1	23.3333	4.44444
10.8755	0.99964	1	24.4444	4.44444
10.8749	0.99964	1	24.4444	5.55556
10.8742	0.99964	1	24.4444	5.55556
10.8736	0.99964	1	24.4444	5.55556
10.873	0.99964	0.99958	24.4444	5.55556
10.8724	0.99964	0.99958	24.4444	6.66667
10.8718	0.99964	0.99958	24.4444	6.66667
10.8711	0.99964	0.99958	24.4444	7.77778
10.8705	0.99964	0.99958	24.4444	8.88889
10.87	0.99964	0.99958	24.4444	8.88889
10.8693	0.99964	0.99958	24.4444	10
10.8687	0.99964	0.99958	24.4444	11.1111
10.8681	0.99964	0.99958	25.5556	11.1111
10.8675	0.99964	0.99958	25.5556	11.1111
10.8669	0.99964	0.99958	25.5556	11.1111
10.8663	0.99964	0.99958	26.6667	12.2222
10.8657	0.99964	0.99958	26.6667	11.1111
10.8651	0.99964	0.99958	26.6667	11.1111
10.8644	0.99964	0.99958	27.7778	11.1111
10.8638	0.99964	0.99958	27.7778	11.1111
10.8632	0.99964	0.99958	28.8889	12.2222
10.8626	0.99964	0.99958	28.8889	12.2222
10.862	0.99964	0.99958	30	12.2222
10.8613	0.99964	0.99958	30	12.2222
10.8607	0.99964	0.99958	30	13.3333
10.8601	0.99964	0.99958	30	13.3333
10.8595	0.99964	0.99958	31.1111	14.4444
10.8589	0.99922	0.99958	31.1111	15.5556
10.8582	0.99922	0.99958	31.1111	15.5556
10.8576	0.99922	0.99958	32.2222	16.6667
10.857	0.99922	0.99958	32.2222	17.7778
10.8564	0.99922	0.99958	33.3333	17.7778
10.8557	0.99922	0.99958	33.3333	18.8889
10.8552	0.99922	0.99958	33.3333	20
10.8545	0.99922	0.99958	34.4444	21.1111
10.854	0.99922	0.99958	34.4444	22.2222
10.8533	0.99922	0.99958	34.4444	23.3333
10.8527	0.99922	0.99958	35.5556	24.4444
10.8521	0.99922	0.99958	35.5556	25.5556
10.8515	0.99922	0.99958	36.6667	25.5556
10.8508	0.99922	0.99958	36.6667	26.6667
10.8502	0.99922	0.99958	36.6667	26.6667
10.8495	0.99922	0.99958	37.7778	26.6667
10.849	0.99922	0.99958	37.7778	27.7778
10.8483	0.99922	0.99958	37.7778	27.7778
10.8477	0.99922	0.99958	38.8889	30
10.8471	0.99922	0.99958	40	31.1111
10.8465	0.99922	0.99958	41.1111	32.2222
10.8459	0.99922	0.99958	42.2222	33.3333
10.8452	0.99922	0.99958	42.2222	34.4444
10.8446	0.99922	0.99958	43.3333	35.5556
10.844	0.99922	0.99958	44.4444	37.7778
10.8434	0.99879	0.99958	45.5556	38.8889
10.8428	0.99879	0.99958	45.5556	40
10.8422	0.99879	0.99958	46.6667	41.1111
10.8415	0.99879	0.99958	47.7778	42.2222
10.841	0.99879	0.99958	48.8889	43.3333
10.8403	0.99879	0.99958	50	44.4444
10.8397	0.99879	0.99916	52.2222	45.5556
10.8391	0.99879	0.99916	52.2222	46.6667
10.8385	0.99879	0.99916	54.4444	47.7778
10.8378	0.99879	0.99916	54.4444	48.8889
10.8372	0.99879	0.99916	55.5556	51.1111
10.8366	0.99879	0.99916	56.6667	52.2222
10.836	0.99879	0.99916	57.7778	54.4444
10.8353	0.99879	0.99916	58.8889	55.5556
10.8347	0.99879	0.99916	60	57.7778
10.8341	0.99837	0.99916	61.1111	60
10.8335	0.99837	0.99916	63.3333	61.1111
10.8328	0.99837	0.99916	64.4444	63.3333
10.8323	0.99837	0.99916	66.6667	65.5556
10.8316	0.99837	0.99916	67.7778	66.6667
10.831	0.99837	0.99916	68.8889	68.8889
10.8304	0.99837	0.99916	71.1111	71.1111
10.8298	0.99837	0.99916	72.2222	73.3333
10.8292	0.99837	0.99916	74.4444	75.5556
10.8285	0.99837	0.99916	75.5556	77.7778
10.8279	0.99837	0.99916	77.7778	80
10.8273	0.99795	0.99916	80	82.2222
10.8267	0.99795	0.99916	82.2222	84.4444
10.8261	0.99795	0.99916	83.3333	87.7778
10.8255	0.99795	0.99916	85.5556	90
10.8249	0.99795	0.99916	87.7778	93.3333
10.8242	0.99795	0.99916	88.8889	96.6667
10.8236	0.99795	0.99874	91.1111	100
10.823	0.99795	0.99874	93.3333	102.222
10.8224	0.99753	0.99874	95.5556	105.556
10.8217	0.99753	0.99874	97.7778	108.889
10.8211	0.99753	0.99874	100	112.222
10.8205	0.99753	0.99874	102.222	115.556
10.8199	0.99753	0.99874	104.444	118.889
10.8193	0.99753	0.99874	106.667	122.222
10.8187	0.99711	0.99874	108.889	125.556
10.818	0.99711	0.99874	111.111	128.889
10.8174	0.99711	0.99874	114.444	133.333
10.8168	0.99711	0.99874	116.667	137.778
10.8161	0.99711	0.99874	120	142.222
10.8155	0.99711	0.99874	123.333	146.667
10.8149	0.99669	0.99874	125.556	150
10.8143	0.99669	0.99874	128.889	154.444
10.8136	0.99669	0.99832	132.222	158.889
10.813	0.99669	0.99832	135.556	163.333
10.8123	0.99669	0.99832	138.889	167.778
10.8117	0.99669	0.99832	142.222	172.222
10.8111	0.99626	0.99832	144.444	176.667
10.8105	0.99626	0.99832	147.778	181.111
10.8099	0.99626	0.99832	151.111	185.556
10.8093	0.99584	0.99832	155.556	190
10.8087	0.99584	0.99832	158.889	195.556
10.808	0.99584	0.9979	162.222	201.111
10.8074	0.99584	0.9979	166.667	205.556
10.8068	0.99542	0.9979	170	212.222
10.8062	0.99542	0.9979	174.444	217.778
10.8056	0.99542	0.9979	178.889	225.556
10.8049	0.995	0.9979	183.333	232.222
10.8043	0.995	0.9979	187.778	238.889
10.8038	0.995	0.99747	192.222	245.556
10.8031	0.99458	0.99747	197.778	253.333
10.8025	0.99458	0.99747	203.333	261.111
10.8019	0.99458	0.99747	207.778	267.778
10.8012	0.99458	0.99747	213.333	275.556
10.8006	0.99416	0.99747	220	283.333
10.8	0.99416	0.99747	225.556	291.111
10.7994	0.99373	0.99705	231.111	297.778
10.7988	0.99373	0.99705	236.667	305.556
10.7982	0.99373	0.99705	242.222	313.333
10.7975	0.99331	0.99705	248.889	322.222
10.797	0.99331	0.99705	255.556	331.111
10.7963	0.99289	0.99705	261.111	338.889
10.7957	0.99289	0.99663	268.889	347.778
10.7951	0.99247	0.99663	275.556	357.778
10.7944	0.99247	0.99663	283.333	367.778
10.7939	0.99247	0.99663	290	376.667
10.7932	0.99205	0.99663	297.778	386.667
10.7926	0.99205	0.99621	304.444	396.667
10.792	0.99163	0.99621	312.222	408.889
10.7913	0.99121	0.99621	320	418.889
10.7907	0.99121	0.99621	327.778	430
10.7901	0.99078	0.99579	335.556	442.222
10.7895	0.99078	0.99579	344.444	454.444
10.7888	0.99036	0.99579	353.333	466.667
10.7882	0.99036	0.99579	361.111	477.778
10.7876	0.98994	0.99537	370	491.111
10.787	0.98994	0.99537	380	504.444
10.7864	0.98952	0.99537	388.889	516.667
10.7858	0.9891	0.99495	398.889	531.111
10.7851	0.98868	0.99495	408.889	545.556
10.7845	0.98868	0.99453	418.889	560
10.7839	0.98825	0.99453	428.889	574.444
10.7833	0.98783	0.99453	440	590
10.7826	0.98741	0.9941	451.111	605.556
10.782	0.98741	0.9941	463.333	622.222
10.7814	0.98699	0.99368	474.444	637.778
10.7808	0.98657	0.99368	486.667	655.556
10.7802	0.98615	0.99326	498.889	672.222
10.7796	0.98572	0.99326	512.222	690
10.7789	0.9853	0.99326	524.444	706.667
10.7784	0.9853	0.99284	537.778	724.444
10.7778	0.98488	0.99284	552.222	743.333
10.7771	0.98446	0.99242	565.556	762.222
10.7765	0.98404	0.99242	580	782.222
10.7759	0.98362	0.992	596.667	804.444
10.7753	0.98319	0.992	611.111	823.333
10.7746	0.98277	0.99158	627.778	846.667
10.774	0.98235	0.99116	644.444	868.889
10.7734	0.98151	0.99116	660	890
10.7728	0.98109	0.99073	676.667	912.222
10.7722	0.98067	0.99073	693.333	935.556
10.7715	0.98024	0.99031	712.222	958.889
10.7709	0.97982	0.99031	730	982.222
10.7703	0.9794	0.98989	748.889	1008.89
10.7697	0.97898	0.98947	767.778	1032.22
10.769	0.97814	0.98947	788.889	1060
10.7684	0.97771	0.98905	807.778	1085.56
10.7678	0.97729	0.98863	830	1114.44
10.7672	0.97645	0.98821	851.111	1141.11
10.7665	0.97603	0.98779	873.333	1170
10.7659	0.97518	0.98736	894.444	1198.89
10.7653	0.97476	0.98694	918.889	1230
10.7646	0.97392	0.98694	941.111	1261.11
10.764	0.97308	0.98652	966.667	1292.22
10.7633	0.97265	0.9861	990	1323.33
10.7627	0.97181	0.98568	1015.56	1357.78
10.7621	0.97139	0.98526	1040	1391.11
10.7615	0.97055	0.98484	1064.44	1424.44
10.7609	0.9697	0.98442	1088.89	1456.67
10.7603	0.96886	0.98399	1114.44	1490
10.7597	0.96844	0.98357	1141.11	1526.67
10.7591	0.9676	0.98315	1167.78	1561.11
10.7584	0.96675	0.98273	1195.56	1596.67
10.7578	0.96591	0.98189	1224.44	1634.44
10.7572	0.96507	0.98147	1252.22	1670
10.7566	0.96422	0.98105	1280	1706.67
10.756	0.96338	0.98062	1311.11	1746.67
10.7554	0.96254	0.97978	1340	1783.33
10.7548	0.96169	0.97936	1368.89	1821.11
10.7541	0.96043	0.97894	1402.22	1863.33
10.7536	0.95959	0.9781	1433.33	1902.22
10.7529	0.95874	0.97768	1465.56	1942.22
10.7523	0.9579	0.97683	1496.67	1983.33
10.7517	0.95663	0.97599	1531.11	2026.67
10.751	0.95579	0.97557	1564.44	2068.89
10.7504	0.95495	0.97473	1600	2112.22
10.7497	0.95368	0.97388	1636.67	2157.78
10.7491	0.95284	0.97346	1671.11	2201.11
10.7485	0.95158	0.97262	1706.67	2244.44
10.7478	0.95031	0.97178	1741.11	2287.78
10.7472	0.94947	0.97094	1778.89	2333.33
10.7466	0.9482	0.97009	1815.56	2380
10.746	0.94694	0.96925	1853.33	2426.67
10.7453	0.94567	0.96841	1890	2472.22
10.7447	0.94483	0.96757	1927.78	2518.89
10.744	0.94356	0.96672	1964.44	2564.44
10.7434	0.9423	0.96588	2002.22	2611.11
10.7428	0.94104	0.96504	2036.67	2654.44
10.7422	0.93977	0.9642	2076.67	2704.44
10.7416	0.93851	0.96293	2113.33	2750
10.7409	0.93724	0.96209	2147.78	2793.33
10.7403	0.93598	0.96125	2183.33	2835.56
10.7398	0.93471	0.96041	2221.11	2882.22
10.7391	0.93302	0.95914	2258.89	2927.78
10.7385	0.93176	0.9583	2294.44	2970
10.7378	0.9305	0.95704	2331.11	3014.44
10.7372	0.92923	0.95577	2370	3060
10.7365	0.92797	0.95493	2407.78	3101.11
10.7359	0.9267	0.95367	2444.44	3142.22
10.7354	0.92501	0.9524	2481.11	3183.33
10.7347	0.92375	0.95114	2518.89	3224.44
10.7341	0.92248	0.94987	2557.78	3264.44
10.7334	0.92122	0.94861	2594.44	3303.33
10.7328	0.91996	0.94735	2630	3340
10.7322	0.91869	0.94608	2666.67	3378.89
10.7316	0.91743	0.94482	2702.22	3415.56
10.7309	0.91616	0.94356	2737.78	3451.11
10.7303	0.9149	0.94229	2773.33	3486.67
10.7296	0.91321	0.94103	2810	3521.11
10.729	0.91194	0.93976	2844.44	3553.33
10.7284	0.91068	0.93808	2877.78	3583.33
10.7278	0.90942	0.93682	2911.11	3613.33
10.7272	0.90815	0.93513	2946.67	3645.56
10.7265	0.90689	0.93387	2977.78	3670
10.7259	0.90562	0.93218	3008.89	3696.67
10.7253	0.90436	0.93092	3043.33	3723.33
10.7246	0.90309	0.92923	3070	3744.44
10.724	0.90183	0.92755	3100	3766.67
10.7234	0.90056	0.92628	3126.67	3786.67
10.7228	0.8993	0.9246	3156.67	3807.78
10.7221	0.89845	0.92334	3182.22	3824.44
10.7215	0.89719	0.92165	3207.78	3841.11
10.7209	0.89592	0.91997	3232.22	3855.56
10.7203	0.89466	0.9187	3255.56	3868.89
10.7196	0.89339	0.91702	3278.89	3881.11
10.719	0.89255	0.91533	3298.89	3891.11
10.7184	0.89129	0.91365	3317.78	3897.78
10.7178	0.89002	0.91238	3336.67	3904.44
10.7171	0.88918	0.9107	3353.33	3908.89
10.7165	0.88791	0.90901	3368.89	3911.11
10.7159	0.88707	0.90733	3384.44	3912.22
10.7153	0.88581	0.90606	3397.78	3911.11
10.7146	0.88496	0.90438	3411.11	3908.89
10.7141	0.8837	0.90269	3422.22	3904.44
10.7134	0.88285	0.90143	3433.33	3898.89
10.7128	0.88201	0.89975	3442.22	3891.11
10.7122	0.88117	0.89806	3451.11	3881.11
10.7116	0.88033	0.89638	3458.89	3870
10.7111	0.87948	0.89511	3465.56	3856.67
10.7104	0.87864	0.89343	3471.11	3842.22
10.7098	0.8778	0.89174	3475.56	3826.67
10.7091	0.87695	0.89006	3478.89	3807.78
10.7085	0.87653	0.88879	3481.11	3788.89
10.7079	0.87569	0.88711	3482.22	3767.78
10.7073	0.87527	0.88584	3481.11	3746.67
10.7066	0.87442	0.88416	3480	3721.11
10.706	0.874	0.8829	3476.67	3697.78
10.7055	0.87316	0.88163	3473.33	3672.22
10.7048	0.87274	0.88037	3467.78	3644.44
10.7042	0.87189	0.87868	3461.11	3615.56
10.7035	0.87147	0.87742	3453.33	3586.67
10.7029	0.87105	0.87616	3445.56	3553.33
10.7023	0.87063	0.87447	3435.56	3520
10.7017	0.87021	0.87321	3425.56	3484.44
10.701	0.86979	0.87194	3415.56	3452.22
10.7004	0.86936	0.87068	3403.33	3414.44
10.6998	0.86894	0.86942	3391.11	3376.67
10.6991	0.86852	0.86815	3377.78	3338.89
10.6985	0.8681	0.86689	3363.33	3300
10.6978	0.8681	0.86562	3350	3263.33
10.6972	0.86768	0.86436	3332.22	3218.89
10.6966	0.86768	0.8631	3317.78	3183.33
10.696	0.86726	0.86225	3301.11	3142.22
10.6953	0.86726	0.86099	3282.22	3098.89
10.6948	0.86683	0.86015	3265.56	3058.89
10.6941	0.86683	0.85888	3246.67	3016.67
10.6935	0.86683	0.85804	3226.67	2973.33
10.6929	0.86683	0.8572	3206.67	2928.89
10.6923	0.86683	0.85594	3184.44	2882.22
10.6916	0.86683	0.85509	3163.33	2837.78
10.691	0.86683	0.85425	3142.22	2794.44
10.6904	0.86683	0.85341	3117.78	2746.67
10.6898	0.86683	0.85257	3094.44	2700
10.6891	0.86683	0.85172	3070	2654.44
10.6885	0.86683	0.85088	3046.67	2610
10.6879	0.86683	0.85004	3023.33	2566.67
10.6873	0.86683	0.84962	2998.89	2518.89
10.6867	0.86683	0.84878	2974.44	2473.33
10.686	0.86683	0.84793	2952.22	2433.33
10.6854	0.86726	0.84751	2927.78	2390
10.6848	0.86726	0.84667	2903.33	2346.67
10.6842	0.86726	0.84625	2878.89	2303.33
10.6836	0.86726	0.84541	2855.56	2262.22
10.683	0.86726	0.84498	2828.89	2217.78
10.6824	0.86726	0.84414	2804.44	2175.56
10.6817	0.86768	0.84372	2778.89	2132.22
10.6811	0.86768	0.8433	2752.22	2086.67
10.6804	0.86768	0.84288	2727.78	2045.56
10.6798	0.8681	0.84246	2703.33	2004.44
10.6791	0.8681	0.84161	2676.67	1960
10.6785	0.8681	0.84119	2651.11	1916.67
10.6779	0.86852	0.84077	2626.67	1875.56
10.6773	0.86852	0.84043	2602.22	1836.67
10.6766	0.86894	0.84006	2578.89	1797.78
10.6761	0.86894	0.83968	2554.44	1758.89
10.6754	0.86936	0.8393	2528.89	1718.89
10.6748	0.86936	0.83896	2504.44	1682.22
10.6742	0.86936	0.83867	2482.22	1646.67
10.6735	0.86979	0.83833	2456.67	1607.78
10.6729	0.86979	0.83803	2432.22	1571.11
10.6723	0.87021	0.83774	2408.89	1535.56
10.6717	0.87021	0.83753	2386.67	1502.22
10.671	0.87063	0.83728	2364.44	1467.78
10.6704	0.87063	0.83706	2341.11	1434.44
10.6698	0.87063	0.83681	2318.89	1401.11
10.6692	0.87105	0.8366	2295.56	1366.67
10.6685	0.87105	0.83643	2274.44	1334.44
10.668	0.87147	0.83626	2254.44	1304.44
10.6674	0.87147	0.83605	2232.22	1272.22
10.6667	0.87189	0.83588	2212.22	1243.33
10.6661	0.87189	0.83572	2192.22	1212.22
10.6655	0.87231	0.83559	2172.22	1184.44
10.6648	0.87231	0.83546	2152.22	1155.56
10.6642	0.87231	0.83534	2132.22	1128.89
10.6636	0.87274	0.83521	2113.33	1103.33
10.663	0.87274	0.83508	2093.33	1076.67
10.6624	0.87316	0.835	2076.67	1054.44
10.6617	0.87316	0.83492	2057.78	1030
10.6611	0.87316	0.83483	2038.89	1004.44
10.6605	0.87358	0.83475	2021.11	981.111
10.6599	0.87358	0.83466	2003.33	956.667
10.6592	0.87358	0.83458	1985.56	933.333
10.6586	0.874	0.83449	1968.89	910
10.6579	0.874	0.83441	1952.22	886.667
10.6574	0.874	0.83433	1936.67	866.667
10.6567	0.87442	0.83424	1920	843.333
10.6561	0.87442	0.8342	1905.56	823.333
10.6555	0.87442	0.83412	1890	802.222
10.6549	0.87484	0.83407	1876.67	783.333
10.6543	0.87484	0.83403	1862.22	764.444
10.6536	0.87484	0.83399	1848.89	745.556
10.653	0.87527	0.83395	1834.44	725.556
10.6524	0.87527	0.83395	1821.11	707.778
10.6518	0.87527	0.83395	1807.78	690
10.6511	0.87569	0.83391	1795.56	672.222
10.6505	0.87569	0.83386	1783.33	656.667
10.65	0.87569	0.83382	1771.11	640
10.6494	0.87569	0.83378	1758.89	625.556
10.6487	0.87611	0.83374	1747.78	608.889
10.6481	0.87611	0.83374	1736.67	595.556
10.6475	0.87611	0.83369	1724.44	578.889
10.6469	0.87653	0.83369	1713.33	565.556
10.6463	0.87653	0.83365	1702.22	550
10.6457	0.87653	0.83365	1691.11	535.556
10.6451	0.87653	0.83361	1682.22	523.333
10.6444	0.87695	0.83361	1672.22	508.889
10.6439	0.87695	0.83361	1662.22	496.667
10.6433	0.87695	0.83357	1653.33	483.333
10.6426	0.87695	0.83357	1643.33	471.111
10.642	0.87737	0.83353	1635.56	460
10.6414	0.87737	0.83353	1626.67	448.889
10.6408	0.87737	0.83348	1617.78	436.667
10.6401	0.87737	0.83348	1610	426.667
10.6395	0.87737	0.83348	1602.22	416.667
10.6389	0.8778	0.83348	1593.33	405.556
10.6383	0.8778	0.83344	1586.67	396.667
10.6377	0.8778	0.83344	1578.89	386.667
10.6371	0.8778	0.8334	1572.22	377.778
10.6365	0.8778	0.8334	1565.56	368.889
10.6358	0.8778	0.8334	1557.78	360
10.6352	0.87822	0.83336	1551.11	351.111
10.6346	0.87822	0.83336	1545.56	343.333
10.634	0.87822	0.83336	1538.89	335.556
10.6334	0.87822	0.83336	1532.22	327.778
10.6328	0.87822	0.83336	1526.67	321.111
10.6322	0.87822	0.83336	1520	314.444
10.6316	0.87822	0.83336	1514.44	307.778
10.631	0.87822	0.83336	1508.89	301.111
10.6303	0.87864	0.83336	1503.33	294.444
10.6297	0.87864	0.83336	1497.78	287.778
10.6291	0.87864	0.83336	1493.33	282.222
10.6284	0.87864	0.83336	1488.89	275.556
10.6279	0.87864	0.83336	1484.44	270
10.6272	0.87864	0.83336	1480	263.333
10.6266	0.87864	0.83336	1475.56	257.778
10.626	0.87906	0.83336	1471.11	252.222
10.6254	0.87906	0.83336	1467.78	246.667
10.6248	0.87906	0.83336	1464.44	241.111
10.6242	0.87906	0.83336	1460	235.556
10.6235	0.87906	0.83336	1456.67	230
10.6229	0.87906	0.83336	1453.33	225.556
10.6223	0.87906	0.83332	1448.89	221.111
10.6217	0.87906	0.83332	1445.56	216.667
10.6211	0.87906	0.83332	1442.22	212.222
10.6204	0.87906	0.83327	1438.89	207.778
10.6199	0.87906	0.83332	1435.56	204.444
10.6193	0.87906	0.83332	1433.33	200
10.6186	0.87948	0.83332	1430	196.667
10.618	0.87948	0.83336	1426.67	192.222
10.6173	0.87948	0.83336	1424.44	190
10.6167	0.87948	0.83336	1422.22	186.667
10.6161	0.87948	0.83336	1418.89	184.444
10.6155	0.87948	0.83336	1416.67	181.111
10.6149	0.87948	0.83336	1414.44	178.889
10.6143	0.87948	0.83336	1411.11	175.556
10.6137	0.87948	0.83336	1408.89	173.333
10.613	0.87948	0.83336	1406.67	171.111
10.6124	0.87948	0.83336	1404.44	168.889
10.6118	0.87948	0.83336	1403.33	166.667
10.6112	0.87948	0.83336	1401.11	164.444
10.6106	0.87948	0.8334	1400	161.111
10.61	0.87948	0.8334	1397.78	158.889
10.6094	0.87948	0.8334	1396.67	157.778
10.6087	0.87948	0.83344	1395.56	155.556
10.6081	0.8799	0.83344	1393.33	153.333
10.6075	0.8799	0.83344	1392.22	151.111
10.6069	0.8799	0.83344	1391.11	150
10.6062	0.8799	0.83344	1390	147.778
10.6055	0.8799	0.83344	1388.89	145.556
10.605	0.8799	0.83344	1386.67	144.444
10.6044	0.8799	0.83344	1385.56	143.333
10.6037	0.8799	0.83344	1385.56	141.111
10.6031	0.8799	0.83344	1384.44	140
10.6025	0.8799	0.83344	1383.33	138.889
10.6019	0.8799	0.83344	1382.22	136.667
10.6013	0.8799	0.83344	1381.11	135.556
10.6006	0.8799	0.83344	1380	134.444
10.6	0.8799	0.8334	1378.89	132.222
10.5994	0.8799	0.8334	1377.78	131.111
10.5988	0.8799	0.8334	1376.67	130
10.5982	0.8799	0.8334	1375.56	128.889
10.5975	0.8799	0.8334	1374.44	127.778
10.5969	0.8799	0.83336	1374.44	126.667
10.5963	0.8799	0.83336	1373.33	124.444
10.5957	0.8799	0.83336	1372.22	123.333
10.595	0.8799	0.83336	1372.22	122.222
10.5944	0.8799	0.83336	1371.11	121.111
10.5938	0.8799	0.83336	1371.11	120
10.5931	0.8799	0.83336	1371.11	120
10.5925	0.8799	0.83336	1371.11	118.889
10.5919	0.8799	0.83336	1370	117.778
10.5913	0.8799	0.83336	1370	116.667
10.5907	0.8799	0.83336	1370	116.667
10.59	0.8799	0.83336	1368.89	114.444
10.5894	0.8799	0.83336	1368.89	114.444
10.5888	0.8799	0.83336	1368.89	113.333
10.5882	0.8799	0.83336	1367.78	112.222
10.5876	0.8799	0.83336	1367.78	112.222
10.5869	0.8799	0.83336	1366.67	111.111
10.5863	0.8799	0.83336	1366.67	111.111
10.5857	0.8799	0.83336	1365.56	111.111
10.5851	0.8799	0.83336	1365.56	111.111
10.5844	0.8799	0.83336	1364.44	111.111
10.5838	0.8799	0.83336	1364.44	111.111
10.5832	0.8799	0.83336	1364.44	112.222
10.5826	0.8799	0.83336	1364.44	112.222
10.5819	0.8799	0.83332	1364.44	112.222
10.5813	0.8799	0.83332	1364.44	112.222
10.5807	0.8799	0.83336	1364.44	112.222
10.58	0.8799	0.83336	1364.44	112.222
10.5794	0.8799	0.83336	1364.44	112.222
10.5788	0.8799	0.83336	1364.44	112.222
10.5782	0.8799	0.83336	1364.44	112.222
10.5775	0.8799	0.83336	1364.44	113.333
10.5769	0.8799	0.83336	1365.56	113.333
10.5763	0.8799	0.83336	1365.56	114.444
10.5756	0.8799	0.83336	1366.67	115.556
10.575	0.8799	0.83336	1366.67	115.556
10.5744	0.8799	0.83336	1366.67	116.667
10.5737	0.8799	0.83336	1367.78	117.778
10.5731	0.8799	0.83336	1367.78	117.778
10.5725	0.8799	0.83336	1367.78	118.889
10.5719	0.8799	0.83336	1368.89	118.889
10.5712	0.8799	0.83336	1368.89	118.889
10.5706	0.8799	0.83336	1368.89	120
10.5699	0.8799	0.83336	1368.89	120
10.5694	0.8799	0.8334	1370	121.111
10.5688	0.8799	0.8334	1370	121.111
10.5681	0.8799	0.8334	1371.11	122.222
10.5675	0.8799	0.83336	1371.11	123.333
10.5669	0.8799	0.83336	1371.11	123.333
10.5663	0.8799	0.83336	1372.22	124.444
10.5656	0.8799	0.83336	1372.22	125.556
10.565	0.8799	0.83336	1373.33	126.667
10.5643	0.8799	0.83336	1373.33	127.778
10.5638	0.8799	0.83336	1374.44	128.889
10.5631	0.8799	0.83336	1374.44	130
10.5625	0.8799	0.83336	1375.56	132.222
10.5619	0.8799	0.83336	1376.67	133.333
10.5612	0.87948	0.83336	1376.67	134.444
10.5606	0.87948	0.83336	1377.78	135.556
10.56	0.87948	0.83332	1378.89	137.778
10.5594	0.87948	0.83332	1380	138.889
10.5587	0.87948	0.83332	1381.11	140
10.5581	0.87948	0.83332	1382.22	141.111
10.5574	0.87948	0.83332	1383.33	142.222
10.5569	0.87948	0.83336	1383.33	144.444
10.5563	0.87948	0.83336	1384.44	145.556
10.5556	0.87948	0.83336	1385.56	147.778
10.555	0.87948	0.8334	1385.56	150
10.5543	0.87948	0.83344	1386.67	152.222
10.5537	0.87948	0.83344	1387.78	154.444
10.5531	0.87948	0.83348	1388.89	156.667
10.5524	0.87948	0.83348	1390	160
10.5518	0.87948	0.83348	1391.11	162.222
10.5512	0.87906	0.83348	1392.22	164.444
10.5506	0.87906	0.83348	1393.33	166.667
10.5499	0.87906	0.83344	1394.44	168.889
10.5493	0.87906	0.83344	1395.56	171.111
10.5487	0.87906	0.83344	1396.67	173.333
10.548	0.87906	0.83344	1397.78	175.556
10.5474	0.87906	0.83344	1400	178.889
10.5468	0.87906	0.83344	1401.11	181.111
10.5462	0.87906	0.83344	1402.22	184.444
10.5455	0.87864	0.83344	1403.33	186.667
10.5449	0.87864	0.83348	1404.44	188.889
10.5443	0.87864	0.83348	1405.56	192.222
10.5437	0.87864	0.83344	1407.78	194.444
10.5431	0.87864	0.83344	1408.89	197.778
10.5425	0.87864	0.83344	1411.11	201.111
10.5418	0.87864	0.8334	1412.22	202.222
10.5412	0.87822	0.8334	1414.44	205.556
10.5406	0.87822	0.83336	1415.56	207.778
10.54	0.87822	0.83336	1417.78	210
10.5394	0.87822	0.83336	1418.89	212.222
10.5387	0.87822	0.83336	1420	214.444
10.5381	0.87822	0.83336	1421.11	217.778
10.5375	0.87822	0.83336	1423.33	221.111
10.5368	0.87822	0.83332	1424.44	224.444
10.5362	0.87822	0.83332	1426.67	228.889
10.5356	0.8778	0.83332	1428.89	232.222
10.535	0.8778	0.83332	1431.11	236.667
10.5344	0.8778	0.83332	1433.33	240
10.5338	0.8778	0.83332	1435.56	244.444
10.5332	0.8778	0.83332	1437.78	248.889
10.5325	0.8778	0.83332	1440	252.222
10.5319	0.8778	0.83332	1442.22	256.667
10.5313	0.87737	0.83332	1444.44	260
10.5307	0.87737	0.83336	1447.78	264.444
10.5301	0.87737	0.83336	1450	267.778
10.5294	0.87737	0.83336	1452.22	271.111
10.5288	0.87737	0.83336	1454.44	274.444
10.5282	0.87737	0.83336	1456.67	277.778
10.5276	0.87737	0.83332	1457.78	282.222
10.5269	0.87695	0.83332	1460	285.556
10.5264	0.87695	0.83332	1462.22	290
10.5257	0.87695	0.83332	1464.44	294.444
10.5251	0.87695	0.83332	1466.67	297.778
10.5245	0.87695	0.83332	1468.89	302.222
10.5238	0.87653	0.83332	1471.11	306.667
10.5232	0.87653	0.83332	1473.33	311.111
10.5227	0.87653	0.83332	1475.56	314.444
10.522	0.87653	0.83332	1478.89	318.889
10.5214	0.87653	0.83332	1481.11	323.333
10.5208	0.87653	0.83332	1483.33	327.778
10.5202	0.87611	0.83332	1486.67	332.222
10.5196	0.87611	0.83332	1488.89	337.778
10.519	0.87611	0.83332	1492.22	342.222
10.5183	0.87611	0.83336	1495.56	347.778
10.5177	0.87611	0.83336	1497.78	353.333
10.5171	0.87611	0.83336	1501.11	357.778
10.5165	0.87569	0.8334	1504.44	363.333
10.5159	0.87569	0.8334	1506.67	367.778
10.5153	0.87569	0.8334	1508.89	373.333
10.5147	0.87569	0.8334	1512.22	378.889
10.514	0.87569	0.8334	1515.56	384.444
10.5134	0.87527	0.83336	1517.78	390
10.5127	0.87527	0.83336	1521.11	394.444
10.5121	0.87527	0.83336	1523.33	400
10.5115	0.87527	0.83336	1526.67	405.556
10.5108	0.87527	0.83336	1530	411.111
10.5102	0.87484	0.83336	1532.22	415.556
10.5096	0.87484	0.83336	1535.56	421.111
10.509	0.87484	0.83336	1538.89	425.556
10.5084	0.87484	0.83336	1542.22	431.111
10.5077	0.87442	0.83336	1545.56	436.667
10.5071	0.87442	0.83336	1547.78	442.222
10.5066	0.87442	0.83336	1551.11	446.667
10.506	0.87442	0.83332	1554.44	452.222
10.5053	0.874	0.83327	1558.89	458.889
10.5047	0.874	0.83327	1562.22	464.444
10.5041	0.874	0.83327	1565.56	470
10.5034	0.874	0.83323	1570	476.667
10.5029	0.87358	0.83323	1573.33	482.222
10.5022	0.87358	0.83323	1576.67	488.889
10.5016	0.87358	0.83323	1580	494.444
10.501	0.87358	0.83323	1583.33	501.111
10.5004	0.87358	0.83323	1587.78	506.667
10.4998	0.87316	0.83323	1591.11	513.333
10.4992	0.87316	0.83323	1594.44	520
10.4985	0.87316	0.83327	1597.78	526.667
10.4979	0.87316	0.83327	1602.22	533.333
10.4973	0.87274	0.83327	1605.56	540
10.4967	0.87274	0.83327	1608.89	546.667
10.4961	0.87274	0.83327	1612.22	554.444
10.4955	0.87274	0.83327	1616.67	561.111
10.4949	0.87231	0.83327	1620	567.778
10.4943	0.87231	0.83327	1623.33	574.444
10.4937	0.87231	0.83327	1626.67	581.111
10.493	0.87231	0.83327	1630	587.778
10.4925	0.87189	0.83327	1633.33	594.444
10.4918	0.87189	0.83327	1637.78	601.111
10.4912	0.87189	0.83327	1641.11	606.667
10.4906	0.87189	0.83327	1645.56	613.333
10.49	0.87147	0.83327	1648.89	620
10.4893	0.87147	0.83323	1653.33	625.556
10.4887	0.87147	0.83323	1656.67	632.222
10.4881	0.87147	0.83323	1661.11	637.778
10.4875	0.87105	0.83319	1664.44	644.444
10.4869	0.87105	0.83319	1668.89	651.111
10.4863	0.87105	0.83315	1673.33	657.778
10.4857	0.87105	0.83315	1677.78	664.444
10.485	0.87063	0.83315	1682.22	671.111
10.4844	0.87063	0.8331	1686.67	677.778
10.4838	0.87063	0.8331	1691.11	683.333
10.4832	0.87063	0.83306	1694.44	690
10.4826	0.87021	0.83306	1700	697.778
10.482	0.87021	0.83302	1703.33	704.444
10.4813	0.87021	0.83302	1707.78	711.111
10.4807	0.87021	0.83302	1712.22	716.667
10.4801	0.86979	0.83302	1716.67	724.444
10.4794	0.86979	0.83302	1721.11	731.111
10.4788	0.86979	0.83302	1724.44	736.667
10.4782	0.86936	0.83298	1728.89	744.444
10.4776	0.86936	0.83298	1733.33	751.111
10.477	0.86936	0.83294	1737.78	757.778
10.4763	0.86936	0.83294	1741.11	765.556
10.4757	0.86894	0.83289	1745.56	772.222
10.475	0.86894	0.83289	1750	780
10.4745	0.86894	0.83289	1753.33	786.667
10.4738	0.86852	0.83289	1757.78	794.444
10.4732	0.86852	0.83289	1762.22	802.222
10.4726	0.86852	0.83285	1766.67	810
10.4719	0.8681	0.83285	1771.11	817.778
10.4714	0.8681	0.83281	1774.44	825.556
10.4707	0.8681	0.83281	1778.89	833.333
10.4701	0.86768	0.83281	1783.33	841.111
10.4695	0.86768	0.83281	1787.78	847.778
10.4688	0.86768	0.83281	1792.22	855.556
10.4682	0.86726	0.83281	1796.67	862.222
10.4676	0.86726	0.83281	1800	868.889
10.467	0.86726	0.83281	1804.44	876.667
10.4664	0.86683	0.83277	1808.89	883.333
10.4658	0.86683	0.83277	1813.33	890
10.4652	0.86683	0.83273	1816.67	896.667
10.4645	0.86683	0.83268	1821.11	903.333
10.4639	0.86641	0.83264	1824.44	911.111
10.4633	0.86641	0.8326	1828.89	917.778
10.4626	0.86641	0.83256	1833.33	925.556
10.462	0.86599	0.83256	1837.78	932.222
10.4614	0.86599	0.83251	1842.22	938.889
10.4608	0.86599	0.83247	1846.67	946.667
10.4602	0.86557	0.83243	1852.22	953.333
10.4596	0.86557	0.83243	1856.67	960
10.4589	0.86557	0.83239	1861.11	967.778
10.4583	0.86557	0.83235	1865.56	974.444
10.4577	0.86515	0.83235	1870	982.222
10.4571	0.86515	0.83235	1873.33	987.778
10.4564	0.86515	0.8323	1877.78	995.556
10.4558	0.86515	0.83226	1882.22	1002.22
10.4551	0.86473	0.83226	1886.67	1008.89
10.4545	0.86473	0.83222	1890	1015.56
10.4539	0.86473	0.83222	1894.44	1022.22
10.4533	0.8643	0.83218	1897.78	1027.78
10.4526	0.8643	0.83218	1902.22	1034.44
10.452	0.8643	0.83209	1906.67	1042.22
10.4514	0.86388	0.83209	1910	1048.89
10.4508	0.86388	0.83205	1913.33	1055.56
10.4502	0.86388	0.83201	1917.78	1062.22
10.4495	0.86346	0.83201	1921.11	1068.89
10.4488	0.86346	0.83197	1925.56	1075.56
10.4483	0.86346	0.83188	1928.89	1081.11
10.4476	0.86346	0.83188	1933.33	1087.78
10.447	0.86304	0.83184	1937.78	1093.33
10.4464	0.86304	0.83176	1941.11	1098.89
10.4457	0.86304	0.83176	1945.56	1105.56
10.4451	0.86262	0.83171	1948.89	1111.11
10.4445	0.86262	0.83167	1952.22	1116.67
10.4439	0.86262	0.83163	1956.67	1123.33
10.4433	0.86262	0.83155	1960	1128.89
10.4426	0.8622	0.83155	1963.33	1134.44
10.442	0.8622	0.83146	1966.67	1140
10.4413	0.8622	0.83142	1971.11	1146.67
10.4407	0.86177	0.83142	1974.44	1152.22
10.4401	0.86177	0.83138	1977.78	1157.78
10.4395	0.86177	0.83129	1981.11	1163.33
10.4389	0.86177	0.83129	1984.44	1167.78
10.4383	0.86135	0.83121	1988.89	1173.33
10.4377	0.86135	0.83117	1992.22	1177.78
10.437	0.86135	0.83108	1995.56	1182.22
10.4364	0.86093	0.83104	1998.89	1186.67
10.4358	0.86093	0.831	2002.22	1192.22
10.4351	0.86093	0.83096	2006.67	1196.67
10.4345	0.86093	0.83087	2010	1202.22
10.4339	0.86051	0.83083	2013.33	1206.67
10.4332	0.86051	0.83079	2016.67	1211.11
10.4326	0.86051	0.8307	2020	1216.67
10.432	0.86051	0.83066	2022.22	1221.11
10.4313	0.86009	0.83062	2024.44	1225.56
10.4307	0.86009	0.83058	2027.78	1230
10.4301	0.86009	0.83049	2031.11	1234.44
10.4295	0.85967	0.83045	2033.33	1238.89
10.4289	0.85967	0.83037	2035.56	1243.33
10.4282	0.85967	0.83032	2038.89	1248.89
10.4276	0.85967	0.83024	2041.11	1253.33
10.427	0.85925	0.8302	2043.33	1256.67
10.4263	0.85925	0.83016	2046.67	1261.11
10.4258	0.85925	0.83003	2048.89	1265.56
10.4251	0.85925	0.82999	2051.11	1270
10.4245	0.85882	0.8299	2053.33	1273.33
10.4239	0.85882	0.82982	2055.56	1277.78
10.4233	0.85882	0.82973	2057.78	1281.11
10.4227	0.8584	0.82969	2060	1284.44
10.422	0.8584	0.82961	2062.22	1286.67
10.4214	0.8584	0.82957	2064.44	1290
10.4208	0.85798	0.82948	2066.67	1293.33
10.4202	0.85798	0.82944	2068.89	1296.67
10.4195	0.85798	0.82936	2071.11	1300
10.4189	0.85798	0.82931	2073.33	1303.33
10.4183	0.85756	0.82923	2075.56	1306.67
10.4176	0.85756	0.82919	2077.78	1310
10.417	0.85756	0.8291	2080	1313.33
10.4164	0.85756	0.82906	2082.22	1316.67
10.4157	0.85714	0.82898	2084.44	1320
10.4151	0.85714	0.82889	2086.67	1323.33
10.4145	0.85714	0.82881	2088.89	1326.67
10.4139	0.85672	0.82877	2090	1328.89
10.4133	0.85672	0.82868	2092.22	1332.22
10.4127	0.85672	0.8286	2094.44	1334.44
10.412	0.85672	0.82851	2095.56	1337.78
10.4114	0.85629	0.82843	2097.78	1340
10.4108	0.85629	0.82839	2100	1343.33
10.4102	0.85629	0.8283	2101.11	1346.67
10.4096	0.85629	0.82822	2103.33	1348.89
10.409	0.85587	0.82818	2105.56	1352.22
10.4083	0.85587	0.82809	2107.78	1354.44
10.4077	0.85587	0.82805	2110	1357.78
10.4071	0.85587	0.82797	2112.22	1360
10.4065	0.85587	0.82788	2113.33	1362.22
10.4059	0.85545	0.82784	2115.56	1364.44
10.4052	0.85545	0.82775	2116.67	1366.67
10.4046	0.85545	0.82767	2118.89	1368.89
10.404	0.85545	0.82763	2120	1371.11
10.4034	0.85503	0.82754	2121.11	1373.33
10.4027	0.85503	0.8275	2123.33	1375.56
10.4021	0.85503	0.82742	2124.44	1377.78
10.4015	0.85503	0.82738	2125.56	1380
10.4009	0.85461	0.82725	2126.67	1382.22
10.4002	0.85461	0.82721	2127.78	1384.44
10.3997	0.85461	0.82712	2128.89	1385.56
10.399	0.85461	0.82704	2130	1387.78
10.3984	0.85419	0.82691	2131.11	1388.89
10.3977	0.85419	0.82683	2132.22	1390
10.3971	0.85419	0.82674	2133.33	1391.11
10.3965	0.85419	0.82666	2134.44	1393.33
10.3959	0.85376	0.82658	2135.56	1393.33
10.3953	0.85376	0.82649	2135.56	1395.56
10.3947	0.85376	0.82641	2136.67	1396.67
10.394	0.85376	0.82632	2136.67	1397.78
10.3934	0.85376	0.82624	2136.67	1398.89
10.3928	0.85334	0.82615	2137.78	1400
10.3922	0.85334	0.82611	2137.78	1401.11
10.3916	0.85334	0.82599	2138.89	1402.22
10.3909	0.85334	0.8259	2138.89	1403.33
10.3904	0.85334	0.82586	2140	1404.44
10.3897	0.85292	0.82578	2141.11	1404.44
10.3891	0.85292	0.82569	2142.22	1405.56
10.3885	0.85292	0.82565	2142.22	1406.67
10.3879	0.85292	0.82552	2143.33	1406.67
10.3872	0.8525	0.82544	2144.44	1407.78
10.3867	0.8525	0.8254	2145.56	1408.89
10.386	0.8525	0.82531	2146.67	1408.89
10.3854	0.8525	0.82519	2146.67	1410
10.3848	0.8525	0.82514	2147.78	1410
10.3841	0.8525	0.82506	2147.78	1410
10.3835	0.85208	0.82497	2147.78	1411.11
10.3829	0.85208	0.82485	2148.89	1411.11
10.3823	0.85208	0.82481	2148.89	1411.11
10.3817	0.85208	0.82472	2148.89	1411.11
10.3811	0.85208	0.8246	2150	1411.11
10.3804	0.85166	0.82455	2150	1411.11
10.3798	0.85166	0.82447	2150	1411.11
10.3792	0.85166	0.82438	2150	1411.11
10.3786	0.85166	0.8243	2151.11	1411.11
10.3779	0.85166	0.82422	2151.11	1411.11
10.3773	0.85124	0.82413	2151.11	1412.22
10.3767	0.85124	0.82405	2151.11	1412.22
10.3761	0.85124	0.82396	2152.22	1412.22
10.3754	0.85124	0.82388	2152.22	1412.22
10.3748	0.85124	0.8238	2152.22	1412.22
10.3742	0.85081	0.82367	2152.22	1412.22
10.3736	0.85081	0.82358	2152.22	1412.22
10.373	0.85081	0.8235	2152.22	1412.22
10.3724	0.85081	0.82346	2152.22	1413.33
10.3717	0.85081	0.82337	2152.22	1413.33
10.3711	0.85039	0.82329	2152.22	1414.44
10.3705	0.85039	0.82321	2152.22	1414.44
10.3698	0.85039	0.82312	2152.22	1414.44
10.3693	0.85039	0.82308	2153.33	1414.44
10.3686	0.84997	0.82299	2153.33	1415.56
10.368	0.84997	0.82291	2153.33	1415.56
10.3674	0.84997	0.82287	2153.33	1415.56
10.3668	0.84997	0.82278	2153.33	1416.67
10.3661	0.84997	0.8227	2154.44	1416.67
10.3655	0.84997	0.82266	2154.44	1416.67
10.3649	0.84997	0.82257	2155.56	1417.78
10.3642	0.84955	0.82249	2155.56	1417.78
10.3637	0.84955	0.82241	2155.56	1417.78
10.363	0.84955	0.82232	2156.67	1417.78
10.3624	0.84955	0.82224	2156.67	1417.78
10.3618	0.84955	0.82219	2156.67	1418.89
10.3612	0.84955	0.82207	2156.67	1418.89
10.3606	0.84913	0.82203	2156.67	1418.89
10.36	0.84913	0.82194	2156.67	1418.89
10.3594	0.84913	0.82186	2156.67	1418.89
10.3588	0.84913	0.82182	2155.56	1418.89
10.3581	0.84913	0.82173	2155.56	1417.78
10.3575	0.84871	0.8216	2154.44	1417.78
10.3569	0.84871	0.82156	2154.44	1417.78
10.3562	0.84871	0.82148	2154.44	1416.67
10.3557	0.84871	0.82139	2154.44	1416.67
10.355	0.84871	0.82131	2154.44	1416.67
10.3544	0.84871	0.82127	2154.44	1416.67
10.3538	0.84828	0.82114	2154.44	1415.56
10.3532	0.84828	0.8211	2153.33	1415.56
10.3525	0.84828	0.82101	2153.33	1415.56
10.3519	0.84828	0.82093	2153.33	1414.44
10.3513	0.84828	0.82085	2153.33	1413.33
10.3506	0.84828	0.82076	2153.33	1413.33
10.35	0.84786	0.82068	2153.33	1412.22
10.3494	0.84786	0.82059	2152.22	1411.11
10.3488	0.84786	0.82051	2152.22	1411.11
10.3482	0.84786	0.82043	2152.22	1410
10.3476	0.84786	0.82034	2152.22	1410
10.347	0.84786	0.82026	2152.22	1410
10.3463	0.84744	0.82017	2152.22	1410
10.3457	0.84744	0.82009	2152.22	1410
10.3451	0.84744	0.82	2151.11	1408.89
10.3445	0.84744	0.81992	2151.11	1408.89
10.3439	0.84744	0.81984	2151.11	1407.78
10.3433	0.84744	0.81975	2151.11	1406.67
10.3427	0.84702	0.81967	2150	1405.56
10.342	0.84702	0.81958	2150	1404.44
10.3414	0.84702	0.81954	2150	1404.44
10.3408	0.84702	0.81941	2148.89	1402.22
10.3401	0.84702	0.81933	2148.89	1402.22
10.3395	0.84702	0.81929	2147.78	1401.11
10.3389	0.8466	0.8192	2146.67	1400
10.3383	0.8466	0.81912	2146.67	1398.89
10.3376	0.8466	0.81904	2146.67	1397.78
10.337	0.8466	0.81895	2145.56	1396.67
10.3364	0.8466	0.81887	2145.56	1396.67
10.3358	0.84618	0.81882	2145.56	1395.56
10.3352	0.84618	0.81874	2144.44	1395.56
10.3346	0.84618	0.8187	2144.44	1394.44
10.334	0.84618	0.81861	2143.33	1393.33
10.3334	0.84618	0.81853	2143.33	1393.33
10.3328	0.84618	0.81849	2142.22	1393.33
10.3321	0.84575	0.8184	2142.22	1393.33
10.3315	0.84575	0.81836	2141.11	1393.33
10.3309	0.84575	0.81828	2141.11	1393.33
10.3303	0.84575	0.81823	2140	1392.22
10.3297	0.84575	0.81815	2140	1392.22
10.3291	0.84575	0.81807	2140	1393.33
10.3285	0.84533	0.81802	2138.89	1393.33
10.3278	0.84533	0.81794	2138.89	1392.22
10.3272	0.84533	0.8179	2137.78	1392.22
10.3266	0.84533	0.81781	2137.78	1392.22
10.3259	0.84533	0.81773	2137.78	1391.11
10.3253	0.84533	0.81769	2136.67	1391.11
10.3247	0.84491	0.81756	2135.56	1390
10.3241	0.84491	0.81752	2135.56	1390
10.3235	0.84491	0.81743	2134.44	1388.89
10.3229	0.84491	0.81735	2134.44	1387.78
10.3222	0.84491	0.81731	2134.44	1386.67
10.3216	0.84491	0.81722	2133.33	1385.56
10.321	0.84491	0.81714	2133.33	1384.44
10.3204	0.84491	0.8171	2133.33	1383.33
10.3198	0.84491	0.81701	2132.22	1383.33
10.3191	0.84449	0.81693	2132.22	1383.33
10.3185	0.84449	0.81689	2131.11	1382.22
10.3179	0.84449	0.8168	2130	1381.11
10.3172	0.84449	0.81676	2128.89	1381.11
10.3166	0.84449	0.81668	2127.78	1380
10.316	0.84407	0.81659	2127.78	1378.89
10.3154	0.84407	0.81655	2126.67	1378.89
10.3148	0.84407	0.81647	2125.56	1377.78
10.3141	0.84407	0.81638	2125.56	1376.67
10.3135	0.84407	0.8163	2124.44	1375.56
10.3129	0.84407	0.81625	2123.33	1374.44
10.3123	0.84365	0.81617	2123.33	1373.33
10.3117	0.84365	0.81609	2122.22	1372.22
10.311	0.84365	0.816	2122.22	1371.11
10.3104	0.84365	0.81592	2121.11	1370
10.3098	0.84365	0.81583	2121.11	1368.89
10.3092	0.84365	0.81575	2121.11	1367.78
10.3086	0.84365	0.81567	2121.11	1366.67
10.308	0.84365	0.81558	2120	1365.56
10.3073	0.84322	0.8155	2120	1364.44
10.3068	0.84322	0.81541	2118.89	1362.22
10.3062	0.84322	0.81537	2117.78	1362.22
10.3056	0.84322	0.81529	2117.78	1360
10.3049	0.84322	0.81524	2116.67	1358.89
10.3043	0.84314	0.81516	2116.67	1357.78
10.3036	0.8431	0.81512	2115.56	1356.67
10.3031	0.84301	0.81503	2115.56	1355.56
10.3024	0.84297	0.81499	2115.56	1354.44
10.3018	0.84289	0.81491	2114.44	1352.22
10.3012	0.84285	0.81482	2114.44	1352.22
10.3006	0.84276	0.81474	2113.33	1350
10.2999	0.84272	0.81465	2112.22	1348.89
10.2993	0.84263	0.81457	2111.11	1347.78
10.2988	0.84259	0.81449	2111.11	1346.67
10.2981	0.84251	0.81444	2110	1345.56
10.2974	0.84247	0.81436	2108.89	1344.44
10.2968	0.84242	0.81428	2107.78	1344.44
10.2962	0.84238	0.81423	2107.78	1343.33
10.2956	0.8423	0.81411	2106.67	1342.22
10.295	0.8423	0.81406	2106.67	1341.11
10.2944	0.84221	0.81402	2105.56	1340
10.2937	0.84217	0.81394	2105.56	1338.89
10.2932	0.84213	0.81385	2104.44	1337.78
10.2925	0.84209	0.81377	2104.44	1337.78
10.2919	0.84204	0.81373	2104.44	1336.67
10.2912	0.84204	0.81364	2103.33	1335.56
10.2906	0.84196	0.81356	2103.33	1334.44
10.29	0.84192	0.81352	2102.22	1333.33
10.2894	0.84188	0.81343	2101.11	1332.22
10.2888	0.84183	0.81335	2101.11	1331.11
10.2881	0.84175	0.81326	2100	1331.11
10.2876	0.84171	0.81318	2098.89	1330
10.2869	0.84162	0.81314	2097.78	1328.89
10.2863	0.84158	0.8131	2096.67	1328.89
10.2857	0.8415	0.81301	2096.67	1327.78
10.2851	0.84145	0.81297	2095.56	1326.67
10.2845	0.84137	0.81284	2094.44	1325.56
10.2838	0.84133	0.8128	2094.44	1324.44
10.2832	0.84124	0.81272	2093.33	1322.22
10.2826	0.84124	0.81267	2092.22	1321.11
10.282	0.84116	0.81263	2091.11	1320
10.2814	0.84112	0.81251	2090	1317.78
10.2807	0.84103	0.81246	2088.89	1316.67
10.2801	0.84099	0.81238	2088.89	1314.44
10.2795	0.84095	0.81225	2087.78	1313.33
10.2789	0.84091	0.81221	2086.67	1311.11
10.2782	0.84082	0.81213	2085.56	1310
10.2776	0.84078	0.81204	2084.44	1308.89
10.277	0.8407	0.81196	2083.33	1306.67
10.2763	0.84065	0.81192	2082.22	1305.56
10.2757	0.84057	0.81183	2082.22	1304.44
10.2751	0.84057	0.81175	2081.11	1303.33
10.2745	0.84048	0.81171	2080	1302.22
10.2739	0.84044	0.81158	2080	1300
10.2732	0.8404	0.81149	2078.89	1298.89
10.2726	0.84032	0.81145	2078.89	1297.78
10.272	0.84032	0.81137	2078.89	1296.67
10.2714	0.84023	0.81128	2077.78	1294.44
10.2707	0.84019	0.81124	2077.78	1293.33
10.2701	0.84015	0.81116	2076.67	1292.22
10.2695	0.8401	0.81112	2075.56	1290
10.2689	0.84006	0.81103	2074.44	1288.89
10.2683	0.83998	0.81095	2074.44	1287.78
10.2676	0.83994	0.81086	2073.33	1285.56
10.267	0.83985	0.81078	2072.22	1284.44
10.2664	0.83981	0.81069	2072.22	1283.33
10.2658	0.83977	0.81061	2071.11	1282.22
10.2651	0.83973	0.81053	2071.11	1281.11
10.2646	0.83964	0.81044	2070	1280
10.264	0.83964	0.81036	2070	1278.89
10.2634	0.83956	0.81032	2068.89	1277.78
10.2627	0.83951	0.81027	2067.78	1276.67
10.2621	0.83951	0.81019	2066.67	1275.56
10.2615	0.83943	0.81019	2065.56	1274.44
10.2608	0.83939	0.8101	2064.44	1273.33
10.2602	0.83939	0.81006	2064.44	1273.33
10.2596	0.8393	0.80998	2063.33	1272.22
10.259	0.83926	0.80994	2063.33	1271.11
10.2584	0.83926	0.80985	2062.22	1270
10.2577	0.83922	0.80981	2061.11	1267.78
10.2571	0.83918	0.80973	2061.11	1266.67
10.2565	0.83914	0.80968	2060	1265.56
10.2559	0.83909	0.8096	2060	1264.44
10.2553	0.83905	0.80956	2058.89	1263.33
10.2546	0.83897	0.80951	2057.78	1262.22
10.254	0.83892	0.80939	2056.67	1261.11
10.2533	0.83884	0.80935	2056.67	1260
10.2528	0.8388	0.80926	2055.56	1258.89
10.2521	0.83876	0.80922	2055.56	1256.67
10.2515	0.83871	0.80918	2054.44	1255.56
10.2509	0.83867	0.80905	2054.44	1254.44
10.2503	0.83863	0.80901	2053.33	1252.22
10.2496	0.83859	0.80893	2053.33	1251.11
10.2491	0.83854	0.80884	2052.22	1248.89
10.2484	0.83846	0.8088	2052.22	1247.78
10.2479	0.83846	0.80871	2051.11	1246.67
10.2472	0.83842	0.80867	2051.11	1244.44
10.2466	0.83838	0.80859	2050	1243.33
10.246	0.83833	0.80855	2048.89	1241.11
10.2453	0.83833	0.80846	2048.89	1238.89
10.2447	0.83829	0.80838	2047.78	1236.67
10.244	0.83825	0.80829	2046.67	1234.44
10.2434	0.83825	0.80821	2045.56	1232.22
10.2428	0.83821	0.80812	2045.56	1231.11
10.2422	0.83817	0.80804	2044.44	1228.89
10.2416	0.83812	0.80791	2043.33	1226.67
10.2409	0.83808	0.80787	2042.22	1225.56
10.2403	0.83804	0.80779	2041.11	1224.44
10.2397	0.838	0.80766	2041.11	1223.33
10.2391	0.83795	0.80762	2040	1222.22
10.2384	0.83791	0.80754	2038.89	1220
10.2378	0.83791	0.80749	2038.89	1218.89
10.2372	0.83783	0.80741	2038.89	1217.78
10.2366	0.83779	0.80737	2038.89	1215.56
10.236	0.83779	0.80732	2037.78	1214.44
10.2353	0.83774	0.80728	2037.78	1212.22
10.2347	0.8377	0.8072	2037.78	1211.11
10.2341	0.83766	0.80716	2036.67	1210
10.2335	0.83766	0.80707	2036.67	1208.89
10.2329	0.83762	0.80703	2035.56	1207.78
10.2322	0.83762	0.80699	2035.56	1206.67
10.2316	0.83758	0.80695	2034.44	1204.44
10.231	0.83758	0.80686	2033.33	1203.33
10.2303	0.83753	0.80682	2032.22	1201.11
10.2297	0.83753	0.80673	2032.22	1200
10.2292	0.83753	0.80669	2031.11	1197.78
10.2285	0.83749	0.80661	2031.11	1195.56
10.2279	0.83749	0.80652	2030	1194.44
10.2273	0.83745	0.80648	2030	1193.33
10.2267	0.83745	0.80644	2028.89	1191.11
10.226	0.83741	0.8064	2028.89	1191.11
10.2254	0.83736	0.80627	2027.78	1190
10.2248	0.83732	0.80623	2027.78	1188.89
10.2242	0.83732	0.80615	2026.67	1187.78
10.2235	0.83728	0.8061	2026.67	1186.67
10.2229	0.83724	0.80606	2025.56	1184.44
10.2222	0.8372	0.80598	2025.56	1183.33
10.2216	0.8372	0.80593	2025.56	1181.11
10.221	0.83715	0.80585	2024.44	1180
10.2204	0.83711	0.80581	2024.44	1177.78
10.2198	0.83711	0.80568	2024.44	1175.56
10.2191	0.83707	0.80564	2023.33	1174.44
10.2185	0.83707	0.8056	2023.33	1173.33
10.2179	0.83707	0.80547	2022.22	1171.11
10.2173	0.83707	0.80543	2022.22	1170
10.2167	0.83707	0.80539	2021.11	1168.89
10.2161	0.83703	0.80534	2021.11	1167.78
10.2155	0.83703	0.80526	2020	1166.67
10.2148	0.83699	0.80522	2020	1164.44
10.2142	0.83699	0.80513	2018.89	1163.33
10.2136	0.83699	0.80505	2018.89	1161.11
10.213	0.83694	0.80501	2017.78	1158.89
10.2123	0.83694	0.80488	2017.78	1156.67
10.2117	0.8369	0.80484	2016.67	1154.44
10.2111	0.8369	0.80475	2016.67	1152.22
10.2105	0.83686	0.80467	2015.56	1150
10.2098	0.83686	0.80463	2014.44	1147.78
10.2092	0.83686	0.80454	2014.44	1145.56
10.2086	0.83682	0.8045	2013.33	1144.44
10.208	0.83682	0.80442	2012.22	1142.22
10.2073	0.83677	0.80438	2012.22	1141.11
10.2067	0.83673	0.80433	2012.22	1138.89
10.2061	0.83673	0.80425	2011.11	1137.78
10.2055	0.83673	0.80421	2010	1135.56
10.2049	0.83669	0.80417	2010	1133.33
10.2042	0.83669	0.80408	2008.89	1132.22
10.2036	0.83665	0.80408	2008.89	1131.11
10.203	0.83665	0.804	2007.78	1130
10.2024	0.83661	0.80395	2007.78	1127.78
10.2018	0.83656	0.80391	2007.78	1126.67
10.2012	0.83652	0.80387	2006.67	1125.56
10.2006	0.83652	0.80379	2006.67	1123.33
10.1999	0.83652	0.80374	2006.67	1122.22
10.1993	0.83648	0.80362	2005.56	1120
10.1987	0.83644	0.80358	2005.56	1118.89
10.198	0.83639	0.80349	2005.56	1117.78
10.1974	0.83639	0.80341	2004.44	1116.67
10.1968	0.83639	0.80336	2004.44	1115.56
10.1962	0.83635	0.80328	2004.44	1113.33
10.1956	0.83635	0.8032	2004.44	1111.11
10.1949	0.83631	0.80315	2004.44	1110
10.1943	0.83631	0.80311	2003.33	1107.78
10.1937	0.83631	0.80303	2003.33	1106.67
10.1931	0.83631	0.80299	2003.33	1104.44
10.1924	0.83627	0.80294	2003.33	1103.33
10.1919	0.83627	0.80286	2003.33	1102.22
10.1912	0.83627	0.80282	2003.33	1101.11
10.1906	0.83627	0.80273	2002.22	1098.89
10.19	0.83623	0.80269	2002.22	1097.78
10.1894	0.83618	0.80261	2002.22	1096.67
10.1887	0.83618	0.80256	2001.11	1095.56
10.1881	0.83614	0.80248	2001.11	1094.44
10.1875	0.8361	0.80244	2000	1093.33
10.1868	0.8361	0.80235	2000	1092.22
10.1862	0.83606	0.80235	1998.89	1090
10.1855	0.83606	0.80227	1997.78	1088.89
10.185	0.83606	0.80223	1996.67	1087.78
10.1844	0.83602	0.80219	1996.67	1086.67
10.1837	0.83597	0.80214	1995.56	1085.56
10.1831	0.83593	0.8021	1994.44	1083.33
10.1825	0.83593	0.80202	1993.33	1082.22
10.1819	0.83589	0.80197	1993.33	1081.11
10.1812	0.83585	0.80189	1992.22	1080
10.1806	0.8358	0.80185	1992.22	1077.78
10.18	0.8358	0.80176	1992.22	1076.67
10.1794	0.8358	0.80168	1992.22	1074.44
10.1787	0.83576	0.8016	1992.22	1072.22
10.1781	0.83576	0.80151	1991.11	1070
10.1775	0.83572	0.80143	1991.11	1067.78
10.1769	0.83572	0.80134	1991.11	1065.56
10.1763	0.83572	0.8013	1991.11	1063.33
10.1756	0.83568	0.80122	1991.11	1061.11
10.175	0.83568	0.80117	1990	1060
10.1744	0.83564	0.80109	1990	1057.78
10.1738	0.83559	0.80105	1990	1056.67
10.1731	0.83559	0.80096	1988.89	1054.44
10.1725	0.83555	0.80092	1988.89	1052.22
10.1719	0.83555	0.80084	1987.78	1051.11
10.1714	0.83551	0.8008	1986.67	1048.89
10.1706	0.83547	0.80075	1986.67	1047.78
10.17	0.83547	0.80067	1985.56	1045.56
10.1694	0.83547	0.80063	1984.44	1044.44
10.1688	0.83543	0.80058	1983.33	1043.33
10.1682	0.83538	0.8005	1983.33	1042.22
10.1676	0.83534	0.80046	1982.22	1040
10.167	0.83534	0.80042	1981.11	1038.89
10.1664	0.8353	0.80033	1981.11	1037.78
10.1657	0.8353	0.80029	1980	1036.67
10.1651	0.83526	0.80025	1978.89	1035.56
10.1645	0.83526	0.80021	1977.78	1034.44
10.1638	0.83526	0.80016	1977.78	1033.33
10.1632	0.83526	0.80016	1976.67	1033.33
10.1626	0.83521	0.80012	1975.56	1032.22
10.162	0.83517	0.80004	1975.56	1030
10.1614	0.83513	0.79999	1974.44	1028.89
10.1607	0.83509	0.79995	1974.44	1027.78
10.1601	0.83505	0.79987	1973.33	1026.67
10.1595	0.835	0.79983	1973.33	1025.56
10.1589	0.83496	0.79974	1972.22	1024.44
10.1582	0.83492	0.7997	1972.22	1022.22
10.1576	0.83488	0.79962	1971.11	1021.11
10.157	0.83488	0.79957	1970	1020
10.1564	0.83483	0.79949	1968.89	1017.78
10.1558	0.83479	0.79945	1968.89	1016.67
10.1552	0.83479	0.79936	1967.78	1014.44
10.1545	0.83475	0.79936	1967.78	1013.33
10.1539	0.83471	0.79928	1966.67	1012.22
10.1533	0.83467	0.79924	1966.67	1011.11
10.1527	0.83467	0.79911	1966.67	1010
10.152	0.83467	0.79907	1965.56	1008.89
10.1514	0.83467	0.79903	1964.44	1007.78
10.1508	0.83467	0.79894	1963.33	1006.67
10.1501	0.83462	0.7989	1962.22	1005.56
10.1495	0.83458	0.79882	1961.11	1003.33
10.1489	0.83454	0.79877	1960	1002.22
10.1482	0.83454	0.79873	1958.89	1001.11
10.1476	0.8345	0.79865	1957.78	998.889
10.147	0.83446	0.79865	1956.67	997.778
10.1464	0.83441	0.79856	1956.67	995.556
10.1457	0.83437	0.79852	1955.56	993.333
10.1451	0.83433	0.79848	1954.44	992.222
10.1445	0.83429	0.79844	1954.44	991.111
10.1439	0.83424	0.79835	1953.33	988.889
10.1433	0.8342	0.79831	1953.33	987.778
10.1426	0.83416	0.79823	1952.22	986.667
10.142	0.83412	0.79818	1952.22	984.444
10.1414	0.83408	0.7981	1951.11	983.333
10.1408	0.83408	0.79806	1951.11	982.222
10.1402	0.83403	0.79797	1951.11	981.111
10.1395	0.83399	0.79793	1951.11	980
10.1389	0.83399	0.79785	1951.11	978.889
10.1383	0.83399	0.7978	1950	977.778
10.1377	0.83395	0.79776	1950	976.667
10.1371	0.83391	0.79772	1950	975.556
10.1364	0.83387	0.79764	1948.89	974.444
10.1358	0.83387	0.79764	1947.78	973.333
10.1352	0.83382	0.79755	1947.78	972.222
10.1346	0.83378	0.79751	1946.67	971.111
10.134	0.83374	0.79751	1945.56	970
10.1334	0.83374	0.79743	1945.56	968.889
10.1327	0.8337	0.79738	1944.44	967.778
10.1321	0.8337	0.7973	1944.44	965.556
10.1315	0.83365	0.7973	1944.44	964.444
10.1309	0.83361	0.79721	1944.44	963.333
10.1303	0.83361	0.79717	1943.33	962.222
10.1296	0.83361	0.79709	1943.33	960
10.129	0.83357	0.79705	1942.22	958.889
10.1284	0.83353	0.79696	1942.22	956.667
10.1278	0.83353	0.79692	1942.22	955.556
10.1272	0.83353	0.79684	1942.22	953.333
10.1265	0.83349	0.79679	1942.22	952.222
10.1259	0.83344	0.79675	1942.22	951.111
10.1253	0.83344	0.79671	1941.11	950
10.1247	0.83344	0.79667	1941.11	948.889
10.1241	0.83344	0.79658	1940	947.778
10.1234	0.83344	0.79654	1940	945.556
10.1228	0.8334	0.79646	1938.89	944.444
10.1222	0.8334	0.79641	1938.89	943.333
10.1216	0.83336	0.79637	1937.78	941.111
10.121	0.83332	0.79625	1936.67	940
10.1204	0.83328	0.7962	1935.56	937.778
10.1198	0.83323	0.79612	1934.44	936.667
10.1191	0.83315	0.79604	1933.33	935.556
10.1186	0.83315	0.79599	1933.33	934.444
10.1179	0.83306	0.79595	1932.22	933.333
10.1173	0.83306	0.79591	1930	932.222
10.1167	0.83298	0.79587	1930	931.111
10.1161	0.83294	0.79578	1927.78	930
10.1154	0.83285	0.79578	1926.67	928.889
10.1148	0.83281	0.7957	1925.56	927.778
10.1142	0.83273	0.79566	1924.44	926.667
10.1135	0.83268	0.79557	1923.33	926.667
10.1129	0.83264	0.79553	1922.22	925.556
10.1123	0.8326	0.79545	1921.11	924.444
10.1116	0.83256	0.79536	1920	923.333
10.111	0.83247	0.79532	1920	922.222
10.1104	0.83243	0.79528	1918.89	921.111
10.1098	0.83239	0.79519	1918.89	921.111
10.1091	0.83235	0.79519	1918.89	920
10.1085	0.83235	0.79511	1918.89	918.889
10.1078	0.83235	0.79507	1918.89	917.778
10.1073	0.83231	0.79498	1918.89	916.667
10.1066	0.83231	0.79494	1917.78	915.556
10.106	0.83231	0.7949	1917.78	914.444
10.1054	0.83231	0.79486	1917.78	913.333
10.1048	0.83226	0.79477	1917.78	912.222
10.1041	0.83226	0.79473	1917.78	911.111
10.1035	0.83226	0.79465	1917.78	910
10.1028	0.83222	0.7946	1916.67	908.889
10.1022	0.83214	0.79452	1916.67	906.667
10.1016	0.83214	0.79448	1916.67	905.556
10.101	0.83209	0.79439	1916.67	904.444
10.1004	0.83205	0.79435	1915.56	904.444
10.0997	0.83201	0.79427	1915.56	902.222
10.0991	0.83201	0.79427	1914.44	902.222
10.0985	0.83197	0.79418	1914.44	901.111
10.0979	0.83188	0.79418	1913.33	900
10.0973	0.83184	0.7941	1912.22	898.889
10.0966	0.8318	0.79406	1911.11	897.778
10.096	0.83172	0.79401	1910	896.667
10.0954	0.83167	0.79393	1910	895.556
10.0948	0.83159	0.79389	1908.89	895.556
10.0942	0.83155	0.79384	1907.78	894.444
10.0935	0.8315	0.7938	1907.78	894.444
10.0929	0.83146	0.79372	1907.78	893.333
10.0923	0.83142	0.79368	1906.67	892.222
10.0916	0.83142	0.79363	1906.67	891.111
10.091	0.83138	0.79359	1906.67	890
10.0903	0.83134	0.79351	1905.56	890
10.0898	0.83134	0.79347	1905.56	887.778
10.0891	0.83129	0.79338	1904.44	887.778
10.0885	0.83125	0.79334	1904.44	885.556
10.0879	0.83121	0.79325	1904.44	884.444
10.0873	0.83121	0.79321	1904.44	883.333
10.0866	0.83121	0.79313	1903.33	882.222
10.086	0.83117	0.79309	1903.33	881.111
10.0854	0.83108	0.793	1902.22	880
10.0848	0.83108	0.79296	1902.22	880
10.0841	0.831	0.79292	1901.11	878.889
10.0835	0.83096	0.79288	1901.11	877.778
10.0829	0.83091	0.79279	1900	875.556
10.0822	0.83087	0.79275	1898.89	874.444
10.0816	0.83079	0.79267	1898.89	873.333
10.081	0.83075	0.79262	1897.78	872.222
10.0804	0.8307	0.79254	1896.67	871.111
10.0798	0.83062	0.79254	1895.56	870
10.0791	0.83062	0.79245	1894.44	867.778
10.0786	0.83058	0.79241	1894.44	867.778
10.0779	0.83053	0.79233	1893.33	865.556
10.0773	0.83049	0.79229	1893.33	864.444
10.0766	0.83045	0.7922	1892.22	863.333
10.076	0.83041	0.79216	1892.22	862.222
10.0754	0.83041	0.79208	1891.11	861.111
10.0748	0.83032	0.79203	1891.11	858.889
10.0742	0.83032	0.79199	1890	857.778
10.0736	0.83028	0.79186	1890	856.667
10.0729	0.83028	0.79182	1890	854.444
10.0723	0.83028	0.79174	1890	853.333
10.0717	0.83024	0.7917	1890	852.222
10.071	0.83024	0.79161	1890	850
10.0705	0.83024	0.79157	1891.11	848.889
10.0699	0.83024	0.79153	1891.11	847.778
10.0693	0.83024	0.79144	1891.11	846.667
10.0686	0.83024	0.7914	1892.22	845.556
10.068	0.83028	0.79132	1892.22	844.444
10.0673	0.83028	0.79128	1893.33	843.333
10.0667	0.83028	0.79123	1893.33	842.222
10.0661	0.83028	0.79119	1893.33	841.111
10.0655	0.83028	0.79115	1894.44	841.111
10.0648	0.83028	0.79106	1894.44	840
10.0642	0.83028	0.79106	1894.44	840
10.0636	0.83028	0.79098	1893.33	838.889
10.0629	0.8302	0.79094	1893.33	837.778
10.0623	0.83016	0.7909	1893.33	837.778
10.0616	0.83016	0.79081	1893.33	836.667
10.061	0.83011	0.79081	1892.22	836.667
10.0604	0.83007	0.79073	1892.22	835.556
10.0598	0.83007	0.79069	1892.22	835.556
10.0592	0.83003	0.7906	1892.22	834.444
10.0586	0.82994	0.79056	1891.11	834.444
10.0579	0.82994	0.79047	1891.11	833.333
10.0573	0.8299	0.79043	1891.11	832.222
10.0566	0.82986	0.79035	1891.11	831.111
10.056	0.82982	0.79035	1891.11	831.111
10.0554	0.82978	0.79026	1890	830
10.0548	0.82973	0.79018	1890	828.889
10.0541	0.82969	0.79014	1890	828.889
10.0535	0.82969	0.7901	1890	827.778
10.0528	0.82965	0.79001	1890	827.778
10.0522	0.82961	0.79001	1890	826.667
10.0516	0.82961	0.78993	1888.89	826.667
10.051	0.82956	0.78988	1888.89	825.556
10.0503	0.82952	0.7898	1887.78	823.333
10.0497	0.82948	0.78976	1887.78	822.222
10.0491	0.82944	0.78967	1887.78	821.111
10.0485	0.8294	0.78963	1886.67	820
10.0478	0.82935	0.78955	1885.56	818.889
10.0473	0.82935	0.78951	1884.44	817.778
10.0467	0.82927	0.78942	1884.44	815.556
10.046	0.82923	0.78942	1883.33	814.444
10.0454	0.82914	0.78934	1882.22	813.333
10.0448	0.82914	0.7893	1882.22	813.333
10.0442	0.82906	0.78921	1881.11	812.222
10.0435	0.82902	0.78917	1881.11	811.111
10.0429	0.82893	0.78908	1880	811.111
10.0424	0.82889	0.78908	1880	810
10.0418	0.82885	0.789	1878.89	810
10.0411	0.82876	0.78892	1877.78	808.889
10.0405	0.82876	0.78887	1877.78	807.778
10.0399	0.82868	0.78879	1876.67	807.778
10.0393	0.82868	0.78875	1876.67	806.667
10.0387	0.82864	0.78866	1875.56	805.556
10.038	0.8286	0.78862	1875.56	804.444
10.0374	0.82855	0.78854	1874.44	803.333
10.0368	0.82855	0.78845	1874.44	803.333
10.0362	0.82851	0.78841	1874.44	801.111
10.0356	0.82843	0.78837	1874.44	800
10.035	0.82843	0.78828	1873.33	798.889
10.0344	0.82838	0.78824	1873.33	797.778
10.0337	0.82834	0.78816	1873.33	795.556
10.0331	0.8283	0.78812	1872.22	794.444
10.0325	0.82826	0.78807	1872.22	793.333
10.0319	0.82822	0.78799	1871.11	792.222
10.0312	0.82822	0.78795	1870	791.111
10.0306	0.82817	0.78786	1870	790
10.03	0.82813	0.78782	1870	788.889
10.0294	0.82809	0.78774	1868.89	787.778
10.0288	0.82809	0.78769	1868.89	786.667
10.0282	0.82805	0.78761	1867.78	784.444
10.0276	0.82801	0.78757	1867.78	783.333
10.027	0.82796	0.78753	1867.78	781.111
10.0264	0.82796	0.78748	1866.67	780
10.0257	0.82792	0.7874	1866.67	778.889
10.0251	0.82788	0.78736	1866.67	777.778
10.0245	0.82784	0.78732	1865.56	776.667
10.0238	0.82779	0.78723	1865.56	775.556
10.0233	0.82775	0.78723	1864.44	774.444
10.0226	0.82771	0.78715	1864.44	773.333
10.0221	0.82767	0.7871	1863.33	772.222
10.0214	0.82763	0.78702	1863.33	771.111
10.0208	0.82758	0.78698	1862.22	770
10.0202	0.8275	0.78689	1861.11	768.889
10.0195	0.8275	0.78685	1861.11	768.889
10.0189	0.82746	0.78681	1860	767.778
10.0183	0.82741	0.78673	1860	766.667
10.0177	0.82741	0.78668	1858.89	766.667
10.0171	0.82737	0.7866	1858.89	765.556
10.0165	0.82729	0.78656	1857.78	764.444
10.0158	0.82729	0.78643	1857.78	763.333
10.0152	0.8272	0.78639	1856.67	762.222
10.0146	0.82716	0.78635	1856.67	761.111
10.014	0.82712	0.78622	1855.56	760
10.0134	0.82704	0.78618	1855.56	758.889
10.0128	0.82699	0.78609	1854.44	757.778
10.0122	0.82695	0.78605	1854.44	756.667
10.0115	0.82691	0.78597	1853.33	755.556
10.011	0.82682	0.78593	1853.33	754.444
10.0103	0.82678	0.78588	1852.22	752.222
10.0097	0.8267	0.78576	1851.11	751.111
10.0091	0.82666	0.78571	1850	748.889
10.0084	0.82657	0.78563	1848.89	747.778
10.0079	0.82657	0.7855	1847.78	745.556
10.0072	0.82649	0.78546	1845.56	743.333
10.0066	0.82645	0.78538	1844.44	742.222
10.006	0.82636	0.78529	1842.22	740
10.0053	0.82632	0.78521	1841.11	737.778
10.0047	0.82623	0.78517	1838.89	735.556
10.0041	0.82623	0.78504	1836.67	733.333
10.0035	0.82615	0.78496	1835.56	730
10.0029	0.82611	0.78487	1833.33	727.778
10.0023	0.82602	0.78479	1831.11	725.556
10.0016	0.82598	0.7847	1830	722.222
10.001	0.8259	0.78462	1828.89	720
10.0004	0.8259	0.78454	1826.67	716.667
9.99983	0.82581	0.78449	1825.56	714.444
9.99919	0.82577	0.78437	1824.44	712.222
9.99857	0.82577	0.78428	1823.33	708.889
9.99795	0.82573	0.7842	1822.22	706.667
9.99737	0.82569	0.78411	1820	703.333
9.99679	0.82564	0.78403	1817.78	700
9.99609	0.82564	0.78395	1816.67	696.667
9.99546	0.82564	0.78386	1814.44	693.333
9.99481	0.8256	0.78378	1812.22	690
9.9942	0.82556	0.78369	1811.11	686.667
9.9936	0.82556	0.78365	1808.89	683.333
9.99295	0.82556	0.78357	1806.67	678.889
9.99232	0.82552	0.78344	1804.44	675.556
9.99169	0.82548	0.78336	1802.22	671.111
9.99112	0.82543	0.78327	1800	667.778
9.99046	0.82543	0.78319	1796.67	663.333
9.98984	0.82543	0.7831	1794.44	658.889
9.9892	0.82539	0.78298	1792.22	654.444
9.98857	0.82539	0.78289	1790	650
9.98793	0.82535	0.78281	1787.78	645.556
9.98733	0.82535	0.78272	1785.56	642.222
9.98668	0.82535	0.78264	1783.33	636.667
[truncated: 5,365 more rows]

## Sheet: Fig.S3a
B	R_D	R_XY		B	R_D		B	R_D
T	h/e^2	h/e^2		T	h/e^2		T	h/e^2
	ΔV=4.2V				ΔV=3.7V			ΔV=2.4V
6.80021	0.50006	0.50031		11.1001	0.99991		6.80044	0.49993
6.80055	0.50004	0.50032		11.0998	0.99991		6.80078	0.49995
6.80097	0.50004	0.50032		11.0993	0.99991		6.80112	0.49994
6.80145	0.50004	0.5003		11.0989	0.99992		6.80151	0.49995
6.802	0.50005	0.5003		11.0986	0.99991		6.80189	0.49993
6.80241	0.50005	0.50029		11.0982	0.99991		6.80228	0.49994
6.80276	0.50004	0.50031		11.0977	0.99991		6.80261	0.49994
6.80324	0.50004	0.50031		11.0974	0.99991		6.80302	0.49994
6.80372	0.50005	0.50031		11.0969	0.99991		6.80349	0.49993
6.804	0.50005	0.50031		11.0966	0.99993		6.8039	0.49992
6.80455	0.50004	0.5003		11.0962	0.99991		6.80431	0.49992
6.80503	0.50004	0.50031		11.0959	0.99992		6.80475	0.49992
6.80544	0.50004	0.50032		11.0955	0.99991		6.80504	0.49993
6.80572	0.50007	0.50031		11.0951	0.99992		6.80539	0.49994
6.80613	0.50005	0.50028		11.0947	0.99991		6.80579	0.49995
6.80654	0.50005	0.5003		11.0942	0.99991		6.80632	0.49994
6.80696	0.50006	0.50031		11.0938	0.99991		6.80658	0.49994
6.80737	0.50005	0.50031		11.0936	0.99991		6.80711	0.49994
6.80799	0.50006	0.5003		11.0931	0.9999		6.80737	0.49992
6.8084	0.49991	0.50015		11.0928	0.9999		6.80782	0.49993
6.80888	0.49991	0.50001		11.0924	0.99993		6.80812	0.49995
6.80916	0.49992	0.50003		11.092	0.99991		6.80863	0.49995
6.80964	0.49991	0.50002		11.0915	0.99992		6.80886	0.49995
6.81012	0.49989	0.50002		11.0912	0.99991		6.80944	0.49994
6.81054	0.49991	0.5003		11.0908	0.99991		6.80964	0.49994
6.81095	0.50005	0.50029		11.0905	0.99991		6.81001	0.49994
6.81143	0.50005	0.5003		11.0901	0.9999		6.81031	0.49993
6.81184	0.50003	0.5003		11.0896	0.9999		6.81077	0.49993
6.81226	0.50005	0.50031		11.0892	0.99993		6.81113	0.49994
6.81267	0.50005	0.50029		11.0888	0.99991		6.81154	0.49993
6.81322	0.50003	0.50032		11.0885	0.99992		6.81187	0.49994
6.81357	0.50006	0.50029		11.0881	0.9999		6.81228	0.49993
6.81384	0.50004	0.50031		11.0876	0.9999		6.81255	0.49994
6.81439	0.50003	0.5003		11.0872	1.00001		6.81308	0.49998
6.81487	0.50005	0.5003		11.0869	1.00003		6.81339	0.50008
6.81535	0.50005	0.5003		11.0865	1.00002		6.81381	0.50007
6.81577	0.50005	0.5003		11.0862	1.00002		6.81415	0.50008
6.81611	0.50005	0.50029		11.0857	1.00002		6.81459	0.50007
6.81646	0.50005	0.5003		11.0855	1.00002		6.815	0.50007
6.81694	0.50005	0.50038		11.0849	1.00002		6.81541	0.50006
6.81728	0.50004	0.50039		11.0847	1.00003		6.81604	0.50006
6.81783	0.50006	0.5004		11.0843	1.00002		6.81627	0.50007
6.81825	0.50005	0.50038		11.0839	1.00001		6.81657	0.50007
6.81873	0.50006	0.50039		11.0835	1.00003		6.81694	0.50004
6.81914	0.49991	0.50039		11.0831	1.00004		6.81733	0.50006
6.81949	0.49993	0.50036		11.0828	1.00003		6.81777	0.50006
6.81997	0.49991	0.50038		11.0823	1.00002		6.81808	0.50006
6.82059	0.49992	0.50038		11.0819	1.00002		6.81857	0.50006
6.82079	0.50005	0.50038		11.0817	1.00001		6.81886	0.50008
6.82121	0.50005	0.50037		11.0811	1.00001		6.81924	0.50006
6.82183	0.50005	0.50038		11.0808	1.00002		6.81959	0.50006
6.82203	0.50005	0.50039		11.0804	1.00002		6.81996	0.50005
6.82258	0.50006	0.50038		11.08	1.00002		6.82031	0.49993
6.82286	0.50004	0.50039		11.0798	1.00003		6.82077	0.49994
6.82341	0.50003	0.5004		11.0793	1.00003		6.82112	0.49994
6.82382	0.50006	0.50038		11.0789	1.00003		6.8216	0.49994
6.8243	0.50005	0.50031		11.0785	1.00003		6.82194	0.49993
6.82458	0.50005	0.5003		11.0781	0.99991		6.82232	0.49994
6.82492	0.50005	0.50029		11.0776	0.99993		6.82271	0.49994
6.82568	0.50004	0.50031		11.0774	0.99993		6.82306	0.49992
6.82596	0.50004	0.5003		11.077	0.99991		6.82341	0.49995
6.82637	0.50005	0.50031		11.0765	0.99993		6.82367	0.49994
6.82685	0.50003	0.50029		11.0762	0.99992		6.82419	0.49993
6.82706	0.50005	0.5003		11.0759	0.99992		6.82448	0.49993
6.82768	0.50005	0.50029		11.0753	0.99991		6.82483	0.49994
6.82802	0.50004	0.50032		11.075	1.00002		6.82529	0.49993
6.82864	0.50005	0.50031		11.0746	1.00001		6.82562	0.50008
6.82892	0.50004	0.50031		11.0745	1		6.82599	0.50006
6.82919	0.50004	0.5003		11.0739	1.00002		6.82639	0.50005
6.82981	0.50004	0.5003		11.0736	1.00003		6.82672	0.50007
6.83009	0.50005	0.50031		11.0731	1.00002		6.82707	0.50006
6.83064	0.50005	0.5003		11.0728	1.00002		6.82751	0.50008
6.83112	0.50002	0.50029		11.0725	1.00002		6.82788	0.50007
6.83153	0.50003	0.50029		11.072	1.00003		6.82827	0.50008
6.83201	0.50003	0.50029		11.0717	1.00002		6.82865	0.50006
6.83229	0.50004	0.5003		11.0712	1.00003		6.82897	0.50007
6.83284	0.50005	0.50031		11.0709	1.00003		6.82942	0.50007
6.83325	0.50006	0.50029		11.0704	1.00001		6.82967	0.50006
6.83387	0.50005	0.5003		11.0701	0.99993		6.83006	0.50005
6.83401	0.50004	0.5003		11.0697	0.99994		6.83048	0.50007
6.83436	0.50004	0.50029		11.0692	0.99991		6.83089	0.50006
6.83484	0.50004	0.5003		11.0689	0.9999		6.83131	0.50005
6.83539	0.50004	0.5003		11.0685	0.9999		6.83153	0.50005
6.8358	0.50006	0.5003		11.0681	0.99991		6.83204	0.50008
6.83621	0.50006	0.50029		11.0677	0.99991		6.83231	0.50005
6.83676	0.50003	0.50038		11.0674	0.99991		6.83288	0.50005
6.83718	0.50003	0.50038		11.0669	0.99991		6.83309	0.50005
6.83738	0.50003	0.50039		11.0666	0.99992		6.83365	0.50007
6.8378	0.50005	0.50039		11.0661	0.99993		6.8339	0.50006
6.83821	0.50005	0.50039		11.0657	0.99992		6.83442	0.50007
6.83869	0.50004	0.50037		11.0654	0.9999		6.83457	0.50007
6.83904	0.50004	0.50037		11.065	0.99991		6.83504	0.50005
6.83973	0.50005	0.50031		11.0646	0.99991		6.83547	0.50005
6.84007	0.50005	0.5003		11.0642	0.99991		6.8358	0.50006
6.84041	0.50007	0.50028		11.0637	0.9999		6.83611	0.50018
6.84076	0.50005	0.5003		11.0635	0.99991		6.83649	0.50005
6.84117	0.50006	0.5003		11.063	0.9999		6.83684	0.50007
6.84158	0.50004	0.5003		11.0626	1.00002		6.83721	0.50008
6.842	0.50004	0.50029		11.0624	1.00001		6.83763	0.50008
6.84248	0.50005	0.5003		11.0619	1.00002		6.83791	0.50007
6.84296	0.50005	0.50031		11.0617	1.00002		6.83836	0.50007
6.8433	0.50004	0.50032		11.0611	1.00002		6.83876	0.50007
6.84365	0.50005	0.5003		11.0606	1.00002		6.83905	0.50006
6.84406	0.49993	0.5003		11.0603	0.99992		6.83949	0.50005
6.84461	0.49991	0.5003		11.06	0.99991		6.8398	0.50006
6.84503	0.49991	0.50031		11.0597	0.99992		6.84019	0.50005
6.84558	0.49992	0.50032		11.0593	0.99991		6.84055	0.50006
6.84585	0.50001	0.5003		11.0588	0.9999		6.84092	0.50007
6.84633	0.50003	0.5003		11.0584	0.99991		6.84118	0.50005
6.84688	0.50006	0.50029		11.058	0.99992		6.84174	0.50007
6.8473	0.50005	0.5003		11.0576	0.99992		6.8421	0.50007
6.84778	0.50005	0.50029		11.0573	0.99991		6.84235	0.50008
6.84805	0.50004	0.50031		11.0568	0.99991		6.84287	0.50005
6.84847	0.50005	0.50031		11.0566	0.99991		6.84322	0.50006
6.84902	0.50005	0.5003		11.0561	0.99991		6.84366	0.50006
6.84929	0.50004	0.5003		11.0558	0.99993		6.844	0.50006
6.84998	0.50005	0.5003		11.0552	0.9999		6.84452	0.50008
6.85019	0.50004	0.50031		11.0549	0.99993		6.84492	0.50005
6.85081	0.50003	0.5003		11.0545	0.99992		6.84539	0.50006
6.85108	0.50004	0.50028		11.0542	0.99991		6.84569	0.50006
6.8515	0.50004	0.50029		11.0538	0.9999		6.84618	0.50008
6.85198	0.50004	0.50032		11.0532	0.99992		6.84645	0.50006
6.85232	0.50003	0.5003		11.053	0.99993		6.84682	0.50007
6.85308	0.50004	0.5003		11.0527	0.99993		6.84723	0.50006
6.85315	0.50004	0.50031		11.0522	0.99993		6.84751	0.50007
6.85377	0.50005	0.5003		11.0519	0.99993		6.84801	0.50007
6.85404	0.50004	0.5003		11.0516	0.99993		6.84836	0.50007
6.85446	0.50004	0.50029		11.0512	0.99991		6.84871	0.50008
6.85494	0.50005	0.5003		11.0507	0.99993		6.84904	0.50006
6.85528	0.50004	0.50031		11.0502	0.99993		6.84952	0.50008
6.8557	0.50004	0.50031		11.05	0.99991		6.84982	0.50007
6.85618	0.50005	0.50029		11.0496	0.9999		6.85014	0.50007
6.8568	0.50005	0.5003		11.0491	0.99991		6.85053	0.50006
6.857	0.50006	0.50033		11.0487	0.99991		6.8509	0.50006
6.85742	0.50005	0.50037		11.0485	0.99991		6.85123	0.50007
6.8579	0.50005	0.50038		11.048	0.99991		6.85179	0.50007
6.85838	0.50003	0.50039		11.0478	1.00003		6.85217	0.50008
6.85886	0.50004	0.50036		11.0472	1.00002		6.85251	0.50006
6.85921	0.50003	0.5004		11.0469	1.00003		6.8529	0.50007
6.85962	0.50003	0.50037		11.0465	1.00002		6.85329	0.50008
6.86003	0.49991	0.50038		11.046	1.00002		6.85357	0.50008
6.86045	0.49992	0.50038		11.0457	1.00004		6.85398	0.50009
6.86079	0.49991	0.50038		11.0454	1.00002		6.85439	0.50008
6.86127	0.49992	0.50036		11.0449	1.00001		6.85503	0.50008
6.86169	0.49992	0.50038		11.0446	1.00003		6.8552	0.50006
6.86224	0.49992	0.50038		11.0441	1.00002		6.8559	0.50008
6.86265	0.49991	0.50037		11.0437	1.00002		6.85609	0.50007
6.86292	0.49992	0.50038		11.0434	1.00002		6.85656	0.50008
6.86341	0.49991	0.50038		11.0431	1.00004		6.8568	0.49993
6.86382	0.49992	0.50036		11.0426	1.00003		6.8573	0.49994
6.8643	0.49992	0.50038		11.0423	1.00003		6.85751	0.49995
6.86471	0.49992	0.50037		11.0417	1.00003		6.85798	0.49991
6.86506	0.4999	0.50038		11.0415	1.00002		6.85827	0.49993
6.86575	0.50004	0.50038		11.0412	0.99992		6.85873	0.49992
6.86595	0.50005	0.50029		11.0407	0.99991		6.85905	0.49993
6.8665	0.50004	0.5003		11.0403	0.99991		6.85944	0.49994
6.86678	0.50005	0.50029		11.0399	0.99992		6.85983	0.49992
6.86733	0.50005	0.50029		11.0396	0.99992		6.86026	0.49993
6.86761	0.50004	0.5003		11.0393	0.9999		6.86064	0.49993
6.86816	0.50004	0.5003		11.0389	0.99991		6.86104	0.49994
6.86864	0.50005	0.50031		11.0384	0.99993		6.86139	0.49993
6.86905	0.50005	0.5003		11.0381	0.9999		6.8617	0.49994
6.86953	0.50005	0.5		11.0376	0.99993		6.86209	0.49993
6.86981	0.50005	0.50003		11.0372	0.9999		6.86249	0.50008
6.87036	0.50004	0.50002		11.0369	0.99991		6.86293	0.50008
6.87084	0.50005	0.50001		11.0365	0.99991		6.86336	0.50008
6.87112	0.50005	0.50002		11.0361	0.99994		6.86364	0.50009
6.87153	0.50005	0.50002		11.0357	0.99992		6.86406	0.50007
6.87194	0.49992	0.50002		11.0355	0.99991		6.86447	0.50006
6.87249	0.49991	0.50001		11.0349	0.99991		6.8649	0.50008
6.87291	0.49993	0.5003		11.0345	0.99989		6.8652	0.50008
6.87318	0.4999	0.5003		11.0341	0.99991		6.86558	0.50008
6.8738	0.49991	0.5003		11.0337	0.9999		6.8659	0.50008
6.87408	0.49992	0.5003		11.0332	0.9999		6.86637	0.50007
6.87463	0.49993	0.5003		11.033	0.99992		6.8668	0.50007
6.87504	0.49991	0.5003		11.0324	0.99991		6.8671	0.50006
6.87545	0.49991	0.5003		11.0321	0.99991		6.86758	0.50007
6.87587	0.49991	0.50028		11.0317	0.99992		6.86795	0.50008
6.87635	0.4999	0.50029		11.0313	0.99992		6.86843	0.50008
6.87676	0.49991	0.50029		11.031	0.99991		6.86863	0.50008
6.87731	0.49991	0.50029		11.0306	0.99991		6.86915	0.50008
6.87745	0.49992	0.50029		11.03	0.99991		6.86947	0.50007
6.87814	0.49991	0.5003		11.0296	0.99989		6.87002	0.50007
6.87841	0.49991	0.50029		11.0291	0.9999		6.87017	0.50005
6.87903	0.49991	0.50029		11.0288	0.9999		6.87062	0.50008
6.87924	0.49993	0.5003		11.0283	0.99992		6.87089	0.50008
6.87972	0.49991	0.5003		11.0279	0.99991		6.8714	0.50009
6.8802	0.49991	0.5003		11.0275	0.99992		6.87177	0.50007
6.88062	0.50005	0.50031		11.0273	0.99991		6.87232	0.50008
6.8811	0.50007	0.5003		11.0268	0.99992		6.87269	0.50006
6.88151	0.50002	0.5003		11.0264	0.99993		6.87305	0.50008
6.88199	0.50004	0.5003		11.0261	0.99991		6.87357	0.50008
6.88227	0.50003	0.50001		11.0257	0.99992		6.8738	0.50008
6.88275	0.50004	0.50002		11.0255	0.99992		6.87446	0.50008
6.88316	0.50004	0.50004		11.0251	0.99991		6.87467	0.50009
6.88365	0.50006	0.50001		11.0246	0.99991		6.87519	0.50007
6.88406	0.50005	0.50002		11.0243	0.99992		6.8754	0.50007
6.8844	0.50004	0.50001		11.0239	0.99991		6.87588	0.50007
6.88489	0.50004	0.50003		11.0235	0.99991		6.87615	0.50006
6.8853	0.50004	0.50002		11.0232	0.99992		6.87668	0.50006
6.88571	0.50004	0.50003		11.0227	0.99991		6.87701	0.50009
6.88599	0.50003	0.50002		11.0224	0.9999		6.87733	0.50006
6.88647	0.50004	0.50003		11.022	0.9999		6.87771	0.50008
6.88695	0.50004	0.50003		11.0216	0.99991		6.87811	0.50008
6.88736	0.50004	0.50002		11.0215	0.9999		6.87855	0.50008
6.88798	0.50006	0.50002		11.0211	0.9999		6.87893	0.50007
6.88826	0.50005	0.50001		11.0207	0.99991		6.87926	0.50007
6.8886	0.4999	0.50029		11.0202	0.9999		6.87971	0.50007
6.88908	0.49993	0.5003		11.0198	0.99992		6.88	0.50008
6.8895	0.49993	0.5003		11.0193	0.99993		6.88038	0.50008
6.89005	0.49991	0.50029		11.019	0.99992		6.88074	0.50006
6.89046	0.4999	0.5003		11.0186	0.99991		6.88122	0.50007
6.89087	0.4999	0.50029		11.0182	0.99992		6.88169	0.50008
6.89136	0.49991	0.5003		11.0178	0.99992		6.88197	0.50009
6.8917	0.49992	0.50029		11.0173	0.99992		6.88238	0.50008
6.89211	0.49993	0.50031		11.0169	0.9999		6.88274	0.50007
6.8926	0.49991	0.5003		11.0165	0.99986		6.88309	0.50008
6.89294	0.49991	0.5003		11.0161	0.99984		6.88348	0.50007
6.89356	0.49992	0.50031		11.0156	0.99987		6.8841	0.50007
6.8939	0.49989	0.50029		11.0153	0.99987		6.88432	0.50005
6.89439	0.49989	0.5003		11.0149	0.99986		6.88473	0.50007
6.89487	0.49991	0.5003		11.0145	0.99992		6.88509	0.50008
6.89528	0.4999	0.50031		11.014	0.99992		6.88553	0.50007
6.89556	0.49989	0.50029		11.0138	0.99992		6.88588	0.50007
6.89604	0.49992	0.5003		11.0133	0.9999		6.88619	0.50007
6.89659	0.49991	0.50031		11.0129	0.99991		6.88655	0.50008
6.897	0.49993	0.5003		11.0126	0.99992		6.88695	0.50007
6.89721	0.49992	0.5003		11.0121	0.99991		6.88721	0.50007
6.89776	0.50005	0.50031		11.0117	0.99991		6.88768	0.50008
6.89838	0.50005	0.50032		11.0112	0.99991		6.88818	0.50006
6.89858	0.50005	0.5003		11.0109	0.99989		6.88843	0.50009
6.899	0.50005	0.5003		11.0106	0.99991		6.88893	0.49993
6.89948	0.50006	0.50001		11.0101	0.99991		6.88919	0.49995
6.90003	0.50005	0.50003		11.0096	0.99992		6.88961	0.49994
6.90065	0.50005	0.5		11.0094	0.99989		6.88998	0.49992
6.90072	0.50003	0.50002		11.0089	0.9999		6.89042	0.49994
6.90134	0.50003	0.50002		11.0085	0.99991		6.8907	0.49992
6.90168	0.50004	0.50002		11.0082	0.99993		6.89107	0.49993
6.90203	0.50006	0.50002		11.0078	0.99991		6.89147	0.49993
6.90265	0.50005	0.50004		11.0074	0.99991		6.89177	0.49994
6.90285	0.50005	0.50003		11.0069	0.9999		6.89213	0.49993
6.90354	0.50004	0.50003		11.0067	1.00002		6.89244	0.49994
6.90382	0.50003	0.50003		11.0064	1.00001		6.89294	0.49994
6.90416	0.50004	0.50002		11.0059	1.00001		6.89311	0.49993
6.90457	0.50003	0.50003		11.0055	1.00002		6.89366	0.49995
6.90492	0.50005	0.50002		11.0052	1.00002		6.89384	0.49993
6.90554	0.50007	0.50002		11.0047	1.00002		6.8942	0.49995
6.90595	0.50005	0.50002		11.0044	1.00003		6.89452	0.49995
6.90636	0.50005	0.50003		11.0039	1		6.89487	0.49994
6.90671	0.50005	0.50002		11.0035	1.00003		6.89536	0.49993
6.90726	0.50005	0.50031		11.003	1.00001		6.89566	0.49993
6.90767	0.50004	0.50032		11.0027	1.00004		6.89597	0.50008
6.90788	0.50003	0.5003		11.0024	1.00001		6.89636	0.50005
6.90836	0.50005	0.5003		11.0021	1		6.89678	0.50005
6.90877	0.50004	0.50029		11.0015	1.00002		6.89711	0.50006
6.90926	0.50004	0.50031		11.0011	1.00002		6.89748	0.50006
6.90953	0.50005	0.5003		11.0008	1.00002		6.89788	0.50008
6.91029	0.50005	0.50038		11.0005	1.00002		6.8982	0.50008
6.91049	0.50004	0.50038		10.9999	1.00001		6.89856	0.50006
6.91077	0.50005	0.50037		10.9994	1.00002		6.89898	0.50008
6.91125	0.50003	0.50039		10.9993	1.00004		6.89935	0.50007
6.91167	0.50005	0.50038		10.9987	1.00003		6.89972	0.50005
6.91228	0.50005	0.50038		10.9983	1.00003		6.90001	0.50006
6.9127	0.50005	0.50038		10.9981	1.00003		6.90053	0.50007
6.91304	0.50004	0.50037		10.9977	1.00002		6.90087	0.50007
6.91339	0.50005	0.50038		10.9972	1.00004		6.90122	0.50007
6.9138	0.50005	0.50038		10.9969	1.00003		6.90145	0.50007
6.91428	0.50004	0.50038		10.9965	1.00004		6.90183	0.50007
6.91476	0.50003	0.50038		10.9961	0.99993		6.90223	0.50006
6.91518	0.50005	0.50038		10.9957	0.99991		6.90268	0.50007
6.91566	0.50005	0.50031		10.9952	0.99991		6.90299	0.50009
6.916	0.50003	0.50028		10.9949	0.99992		6.90345	0.50008
6.91642	0.50003	0.5003		10.9945	0.99992		6.90376	0.5001
6.91669	0.50005	0.50031		10.9941	0.99991		6.90417	0.50008
6.91717	0.50005	0.5003		10.9937	0.99991		6.90456	0.49994
6.91752	0.50005	0.50028		10.9931	0.99992		6.90486	0.49995
6.9182	0.50007	0.5003		10.9928	0.9999		6.90528	0.49993
6.91848	0.50003	0.50029		10.9924	0.99992		6.9056	0.49993
6.91882	0.50003	0.5003		10.9919	0.99992		6.906	0.49994
6.91924	0.50005	0.50028		10.9915	0.99991		6.90643	0.49992
6.91979	0.50004	0.50031		10.9913	0.99992		6.90691	0.49994
6.92013	0.50003	0.5003		10.9908	0.99992		6.90721	0.49992
6.92061	0.50004	0.5003		10.9903	0.99992		6.90771	0.49993
6.92116	0.50004	0.5003		10.9899	0.99991		6.90806	0.49994
6.92158	0.50003	0.5003		10.9895	0.99991		6.9084	0.49996
6.92192	0.50004	0.50032		10.9892	0.99991		6.90883	0.49994
6.92227	0.50004	0.5003		10.9888	0.99992		6.90923	0.49993
6.92268	0.50003	0.50028		10.9886	0.99992		6.90951	0.49994
6.92316	0.50005	0.50002		10.988	0.99992		6.90997	0.50008
6.92351	0.50007	0.50002		10.9875	0.99992		6.91021	0.50007
6.92413	0.50004	0.50003		10.9873	0.99991		6.91068	0.50009
6.9244	0.50005	0.50002		10.9867	0.99992		6.91104	0.50008
6.92495	0.50005	0.50001		10.9864	0.99993		6.91146	0.50006
6.92536	0.49989	0.50003		10.9861	0.99993		6.91185	0.50007
6.92557	0.49992	0.50001		10.9856	0.99991		6.91223	0.50006
6.92605	0.49991	0.5		10.9853	0.99991		6.91252	0.50006
6.9264	0.49991	0.50003		10.9847	0.99991		6.91291	0.50007
6.92702	0.49991	0.50003		10.9844	0.9999		6.91332	0.50008
6.92736	0.49991	0.50002		10.9842	0.9999		6.91365	0.50008
6.9277	0.49991	0.50004		10.9838	0.99991		6.91392	0.50008
6.92812	0.49992	0.50002		10.9834	0.99991		6.91436	0.50006
6.9286	0.49993	0.50001		10.983	0.99992		6.91476	0.50008
6.92908	0.49989	0.50001		10.9826	0.99991		6.91521	0.50007
6.92956	0.49992	0.50001		10.9823	0.99992		6.91561	0.50008
6.93005	0.49992	0.50002		10.982	0.99992		6.91593	0.50006
6.93025	0.49992	0.5003		10.9817	0.99993		6.9164	0.50007
6.93073	0.49993	0.50029		10.9811	0.99993		6.91685	0.50006
6.93122	0.49993	0.50029		10.9809	0.9999		6.91728	0.50006
6.93163	0.49991	0.50028		10.9803	0.99991		6.91757	0.50007
6.93197	0.49993	0.50031		10.98	0.99991		6.91811	0.50007
6.93246	0.49992	0.50031		10.9797	0.99992		6.91835	0.50005
6.93287	0.49993	0.5003		10.9793	0.99991		6.91884	0.50007
6.93335	0.4999	0.50029		10.9789	0.99992		6.91917	0.50006
6.93376	0.49991	0.50029		10.9786	0.99991		6.91954	0.50009
6.93418	0.49991	0.50032		10.9782	0.99993		6.91986	0.50005
6.93459	0.49991	0.50039		10.9779	0.9999		6.92022	0.50008
6.935	0.49991	0.50036		10.9774	0.99991		6.92038	0.50008
6.93535	0.49993	0.50037		10.9771	0.99991		6.92101	0.50006
6.93576	0.49991	0.50036		10.9767	0.99991		6.92127	0.49994
6.93631	0.49993	0.50038		10.9764	0.99993		6.92165	0.49995
6.93672	0.49992	0.50038		10.976	0.99991		6.92191	0.49993
6.937	0.49991	0.50029		10.9756	0.99992		6.92241	0.49993
6.93748	0.50003	0.50029		10.9752	0.99991		6.92275	0.49993
6.93796	0.50006	0.50035		10.9749	0.99993		6.92314	0.49993
6.93824	0.50002	0.50039		10.9745	0.99993		6.92337	0.49993
6.93879	0.50006	0.50039		10.9741	0.99992		6.92394	0.49993
6.93913	0.50004	0.50038		10.9738	0.99993		6.92423	0.49995
6.93948	0.50005	0.50031		10.9733	0.99992		6.92454	0.49993
6.93989	0.50005	0.5003		10.9729	0.99991		6.925	0.50007
6.94037	0.50004	0.5003		10.9726	0.99992		6.92535	0.50008
6.94072	0.50005	0.5003		10.9721	0.99992		6.92565	0.50006
6.94113	0.50004	0.50031		10.9718	0.9999		6.92603	0.50007
6.94147	0.50004	0.5003		10.9714	0.99991		6.92645	0.50008
6.94189	0.50004	0.5003		10.971	0.99993		6.92686	0.50008
6.94244	0.50004	0.5003		10.9705	0.99991		6.92718	0.49993
6.94264	0.50004	0.50029		10.9701	0.99992		6.92756	0.49993
6.9434	0.50005	0.50029		10.9696	0.99992		6.9279	0.49993
6.94354	0.50004	0.50031		10.9694	0.99993		6.92836	0.49995
6.94402	0.50005	0.5003		10.969	0.99993		6.92868	0.50003
6.94471	0.50004	0.50031		10.9687	0.99991		6.92902	0.50006
6.94505	0.50003	0.50002		10.9681	0.99993		6.92946	0.50008
6.9454	0.50005	0.50003		10.9677	0.99992		6.92978	0.50007
6.94567	0.50005	0.50002		10.9672	0.99993		6.93016	0.50007
6.94602	0.50005	0.50002		10.9669	0.9999		6.93051	0.50007
6.94657	0.50004	0.50002		10.9665	0.99991		6.93088	0.50008
6.94684	0.50003	0.50003		10.9661	0.9999		6.93135	0.50009
6.94733	0.50005	0.50001		10.9656	0.99992		6.9317	0.49994
6.94774	0.50003	0.50003		10.9653	0.9999		6.93203	0.49994
6.94843	0.50001	0.50002		10.9649	0.99991		6.93246	0.49994
6.94856	0.50004	0.50003		10.9645	0.99991		6.93281	0.49994
6.94898	0.50004	0.50002		10.9641	0.99992		6.93312	0.49994
6.94932	0.50002	0.5		10.9637	0.99991		6.93355	0.49995
6.94973	0.50003	0.50002		10.9633	0.99992		6.93387	0.49995
6.95029	0.50004	0.5		10.963	0.99991		6.93428	0.50009
6.95056	0.50003	0.50002		10.9624	0.99993		6.93458	0.50007
6.95125	0.50004	0.50002		10.9623	0.99992		6.93501	0.50007
6.95146	0.50005	0.50002		10.9617	0.99993		6.9353	0.50006
6.95194	0.50005	0.50001		10.9614	0.99991		6.93564	0.50009
6.95235	0.50005	0.50003		10.9611	0.99992		6.93608	0.50007
6.95276	0.50005	0.50002		10.9606	0.99991		6.93643	0.50007
6.95311	0.50005	0.50002		10.9603	0.9999		6.93679	0.50007
6.95352	0.50003	0.5		10.9598	1.00002		6.93716	0.50006
6.95407	0.50003	0.50002		10.9596	1.00002		6.9378	0.50006
6.95462	0.50005	0.50002		10.9592	1.00003		6.93801	0.50008
6.95497	0.50005	0.50002		10.9588	1.00004		6.93853	0.50008
6.95531	0.50007	0.50002		10.9583	1.00002		6.93875	0.50008
6.95565	0.50005	0.50029		10.958	1.00002		6.93922	0.50008
6.95607	0.50008	0.5003		10.9577	1.00002		6.93941	0.50008
6.95648	0.50004	0.50031		10.957	1.00004		6.93992	0.50008
6.95689	0.50004	0.50031		10.9567	1.00002		6.94022	0.50008
6.95738	0.49991	0.50031		10.9565	1.00003		6.94079	0.50006
6.95786	0.49991	0.50032		10.9559	1.00003		6.94103	0.50006
6.9582	0.4999	0.50031		10.9557	1.00002		6.94155	0.50008
6.95861	0.49992	0.5003		10.9551	1.00002		6.94175	0.50006
6.95903	0.49991	0.5003		10.9549	1.00002		6.9422	0.50006
6.95944	0.4999	0.5003		10.9544	1.00002		6.94252	0.50006
6.95992	0.49992	0.50028		10.9541	1.00002		6.94286	0.50006
6.96027	0.49992	0.5003		10.9537	1.00004		6.9433	0.50006
6.96075	0.49989	0.5003		10.9534	1.00002		6.94368	0.50006
6.96116	0.49991	0.50032		10.9528	1.00003		6.94413	0.50007
6.96164	0.49992	0.5003		10.9526	1.00002		6.94447	0.50007
6.96213	0.49991	0.5003		10.9522	1.00002		6.94482	0.50008
6.96247	0.49991	0.50033		10.9517	1.00003		6.94517	0.50007
6.96295	0.49992	0.5003		10.9513	1.00003		6.94553	0.50008
6.96323	0.4999	0.50031		10.9508	0.99997		6.94598	0.50008
6.96364	0.50005	0.5003		10.9506	0.99991		6.94629	0.50006
6.96405	0.50003	0.5003		10.9502	0.99993		6.94678	0.50006
6.9644	0.50005	0.50031		10.9499	0.99993		6.94712	0.50006
6.96488	0.50003	0.5003		10.9495	0.99993		6.94744	0.50006
6.96529	0.50005	0.5003		10.9491	0.99992		6.94787	0.49992
6.96591	0.50004	0.50029		10.9486	0.99992		6.94816	0.49995
6.96619	0.50005	0.50031		10.9483	0.99991		6.94856	0.49993
6.96653	0.50005	0.5003		10.948	0.99991		6.94887	0.49993
6.96708	0.50004	0.50002		10.9473	0.9999		6.94925	0.49992
6.96756	0.50003	0.50001		10.9472	0.99991		6.94962	0.49995
6.96784	0.50002	0.50001		10.9467	0.99993		6.94991	0.49994
6.96825	0.50005	0.50004		10.9463	0.99992		6.95033	0.49992
6.9688	0.50004	0.50029		10.9458	0.99992		6.95074	0.50008
6.96922	0.50001	0.50028		10.9455	0.99991		6.95116	0.50006
6.96956	0.50003	0.5003		10.9451	0.99992		6.95153	0.50007
6.96997	0.50003	0.50029		10.9446	0.99992		6.95187	0.50006
6.97025	0.50004	0.5003		10.9444	0.99991		6.95236	0.50007
6.97073	0.50006	0.5003		10.9439	0.99991		6.95264	0.50008
6.97128	0.50003	0.50031		10.9435	0.99991		6.95305	0.50004
6.9719	0.50005	0.50031		10.9431	0.99989		6.95333	0.50004
6.97197	0.50005	0.5003		10.9428	0.99991		6.95387	0.50007
6.97266	0.50004	0.50031		10.9424	0.99992		6.95411	0.50005
6.973	0.50005	0.50031		10.942	0.9999		6.95438	0.50006
6.97342	0.50005	0.5003		10.9416	1.00001		6.95478	0.50007
6.97404	0.50005	0.5003		10.9412	1.00001		6.9552	0.50005
6.97438	0.50004	0.5003		10.9407	1.00002		6.95554	0.50006
6.97479	0.50003	0.5003		10.9404	1.00001		6.95598	0.50006
6.97527	0.50001	0.5003		10.9399	1.00002		6.9562	0.50005
6.97569	0.50005	0.5003		10.9396	1.00001		6.95679	0.50005
6.97603	0.50003	0.50029		10.9391	1.00001		6.95707	0.50007
6.97651	0.50004	0.50031		10.9387	1.00002		6.95754	0.50005
6.97693	0.50005	0.50031		10.9383	1.00001		6.95787	0.50006
6.97727	0.50004	0.5003		10.9379	1.00001		6.95817	0.50008
6.97782	0.50005	0.50029		10.9375	1.00002		6.95861	0.50009
6.97817	0.50005	0.50029		10.9371	1.00002		6.95901	0.5001
6.97851	0.50004	0.5003		10.9369	1.00002		6.95934	0.50007
6.97906	0.50005	0.50031		10.9365	1.00002		6.95972	0.50007
6.97934	0.50004	0.50039		10.9361	1.00003		6.96014	0.50008
6.97996	0.50004	0.50039		10.9357	1.00002		6.96046	0.50007
6.9803	0.50004	0.50038		10.9354	1.00002		6.96078	0.50008
6.98071	0.50004	0.5004		10.9349	1.00004		6.96116	0.50008
6.98119	0.50004	0.50039		10.9346	1.00003		6.96154	0.50008
6.98161	0.50005	0.50038		10.9341	1.00002		6.96189	0.50008
6.98202	0.50006	0.50041		10.9338	1.00002		6.96224	0.50009
6.9823	0.50005	0.50037		10.9334	1.00003		6.96261	0.50009
6.98271	0.50004	0.5004		10.933	1		6.96303	0.50009
6.98326	0.50005	0.5004		10.9326	0.99991		6.96336	0.50008
6.98381	0.50005	0.50032		10.9322	0.9999		6.96375	0.50006
6.98395	0.50005	0.50032		10.9318	0.99991		6.9641	0.50008
6.9845	0.50003	0.50032		10.9314	0.99991		6.96448	0.50006
6.98498	0.49991	0.50028		10.931	0.99992		6.96491	0.50008
6.98533	0.49992	0.50029		10.9306	0.99991		6.96518	0.50006
6.98567	0.49992	0.50031		10.9302	0.99992		6.96557	0.50006
6.98622	0.49992	0.5003		10.9298	0.99991		6.96598	0.50006
6.98684	0.5	0.5003		10.9297	0.99989		6.96634	0.50006
6.98705	0.50006	0.5003		10.929	0.99991		6.96669	0.50005
6.98746	0.50004	0.50032		10.9286	0.99992		6.96703	0.50005
6.98794	0.50005	0.50032		10.9283	0.99991		6.96743	0.50006
6.98835	0.50006	0.50031		10.9278	0.99991		6.96776	0.50005
6.98877	0.50007	0.50031		10.9274	0.99984		6.96819	0.50006
6.98911	0.50005	0.5003		10.9269	0.99985		6.96862	0.50006
6.98966	0.50005	0.50029		10.9267	0.99985		6.96899	0.50005
6.99001	0.50004	0.5003		10.9263	0.99984		6.96933	0.50004
6.99042	0.50004	0.5003		10.926	0.99985		6.96972	0.50006
6.99083	0.50004	0.5003		10.9255	0.99986		6.97015	0.50007
6.99138	0.50004	0.50031		10.9252	0.99985		6.97049	0.50006
6.99173	0.50004	0.5003		10.9247	0.99991		6.97084	0.50005
6.99207	0.50003	0.5003		10.9243	0.99991		6.97125	0.50007
6.99276	0.50005	0.50028		10.9238	0.99991		6.9717	0.50007
6.99297	0.49991	0.5003		10.9234	0.99991		6.97215	0.50007
6.99345	0.4999	0.5003		10.9231	0.99991		6.97244	0.50006
6.994	0.49989	0.5003		10.9227	0.9999		6.97288	0.50007
6.99434	0.49991	0.50031		10.9223	0.99991		6.97314	0.50008
6.99469	0.49991	0.50002		10.9219	0.9999		6.97372	0.50007
6.99524	0.49991	0.5003		10.9214	0.9999		6.97408	0.50006
6.99586	0.49993	0.50029		10.921	0.99991		6.97449	0.50008
6.99606	0.4999	0.5003		10.9207	0.99991		6.97479	0.50007
6.99648	0.49991	0.5003		10.9203	0.99992		6.97527	0.50006
6.99696	0.49993	0.5003		10.92	0.99991		6.97551	0.50007
6.9973	0.49993	0.5003		10.9195	0.99991		6.97597	0.50007
6.99772	0.49992	0.5003		10.9191	0.99991		6.97634	0.50008
6.9982	0.49993	0.50031		10.9187	0.99991		6.97679	0.50005
6.99868	0.50004	0.50029		10.9184	0.99992		6.97699	0.50006
6.99909	0.50005	0.5003		10.9181	0.99992		6.97742	0.50008
6.9993	0.50005	0.5003		10.9177	0.99993		6.97777	0.50007
6.99978	0.50003	0.5003		10.9171	0.99991		6.97826	0.50008
7.00026	0.50004	0.5003		10.9166	0.99991		6.9785	0.50005
7.00061	0.50005	0.5003		10.9164	0.99992		6.97903	0.50007
7.00109	0.50004	0.5003		10.9159	0.99992		6.97931	0.50008
7.00178	0.50004	0.5003		10.9155	0.99992		6.97964	0.50007
7.00192	0.50003	0.5003		10.9151	0.99992		6.98001	0.50007
7.0024	0.50003	0.50029		10.9146	0.99991		6.98045	0.50007
7.00281	0.50006	0.50029		10.9143	0.99988		6.98081	0.50007
7.00316	0.50005	0.50029		10.9139	0.9999		6.98118	0.50009
7.0035	0.49992	0.5003		10.9135	0.99991		6.98154	0.50008
7.00412	0.4999	0.50003		10.9131	0.99992		6.98197	0.50006
7.0044	0.49991	0.50002		10.9126	0.99989		6.98243	0.50007
7.00474	0.49991	0.50002		10.9124	0.9999		6.98282	0.50008
7.00529	0.49991	0.5		10.9118	0.9999		6.98317	0.50007
7.00577	0.49991	0.50002		10.9115	0.99991		6.98357	0.50008
7.00612	0.49991	0.50002		10.9111	0.99991		6.98395	0.49996
7.0066	0.49993	0.50003		10.9108	0.99991		6.98429	0.49995
7.00701	0.49991	0.50002		10.9104	0.9999		6.98485	0.49995
7.00736	0.49993	0.50004		10.91	0.9999		6.98508	0.49994
7.00784	0.49991	0.50003		10.9097	0.99991		6.9855	0.49995
7.00853	0.49991	0.50003		10.9091	0.9999		6.98594	0.49993
7.0088	0.4999	0.50002		10.9088	0.99991		6.98646	0.49993
7.00915	0.49991	0.50003		10.9083	0.99991		6.98675	0.49995
7.00956	0.49992	0.50002		10.9079	0.9999		6.98731	0.49992
7.01004	0.49991	0.50002		10.9075	0.99992		6.98747	0.49995
7.01052	0.4999	0.50002		10.9073	0.99991		6.98796	0.49993
7.01087	0.4999	0.50002		10.9069	0.99991		6.98829	0.49995
7.01135	0.49992	0.50002		10.9066	0.99991		6.98866	0.49994
7.01176	0.49991	0.5003		10.9061	0.99989		6.98905	0.49992
7.01224	0.49991	0.5003		10.9057	0.99992		6.98945	0.49995
7.01252	0.49992	0.50029		10.9053	0.9999		6.98981	0.49992
7.013	0.49992	0.50031		10.9049	0.99992		6.99022	0.49995
7.01334	0.49991	0.5003		10.9046	0.9999		6.99051	0.49994
7.01376	0.49991	0.5003		10.9041	0.9999		6.99101	0.49984
7.01417	0.50004	0.5003		10.9038	0.99991		6.99138	0.49984
7.01458	0.50004	0.50032		10.9033	0.99991		6.99177	0.49985
7.0152	0.50004	0.50031		10.9031	0.99993		6.99214	0.49994
7.01548	0.50005	0.5003		10.9026	0.99991		6.99256	0.49993
7.01603	0.50005	0.50031		10.9022	0.99991		6.99285	0.49993
7.0163	0.50003	0.5003		10.9019	0.99992		6.99328	0.49993
7.01665	0.50003	0.50029		10.9015	0.99991		6.9936	0.49994
7.01713	0.50003	0.5003		10.9011	0.99993		6.99397	0.49993
7.01768	0.50005	0.50029		10.9008	0.99992		6.9943	0.49993
7.01796	0.50005	0.5003		10.9003	0.99992		6.99479	0.49995
7.01844	0.50004	0.5003		10.8999	0.99992		6.99526	0.49994
7.01878	0.50005	0.5003		10.8995	0.99993		6.99555	0.49993
7.01927	0.49992	0.50032		10.8991	0.99993		6.99611	0.50005
7.01975	0.49991	0.5003		10.8989	0.99993		6.99638	0.50008
7.02009	0.49991	0.50031		10.8985	0.99992		6.99671	0.50007
7.02044	0.50003	0.50031		10.898	0.99992		6.99708	0.50005
7.02099	0.50003	0.50031		10.8976	0.99992		6.99752	0.50006
7.0214	0.50004	0.5003		10.8973	0.99992		6.99776	0.50009
7.02181	0.49991	0.50029		10.897	0.99992		6.99818	0.50008
7.02229	0.49991	0.5003		10.8966	0.99993		6.99851	0.50008
7.02271	0.49992	0.50031		10.8962	0.99992		6.99895	0.50005
7.02312	0.49992	0.5003		10.8958	0.99993		6.9993	0.50008
7.0234	0.49991	0.50031		10.8954	0.99993		6.99967	0.50005
7.02408	0.4999	0.5003		10.8951	0.99991		7.00009	0.50006
7.02436	0.50004	0.5003		10.8948	0.99991		7.0004	0.50008
7.02484	0.50003	0.5003		10.8942	0.99989		7.00075	0.50005
7.02519	0.50004	0.50032		10.8939	0.99991		7.00103	0.50008
7.02567	0.50005	0.50031		10.8936	0.99991		7.00152	0.50008
7.02608	0.50004	0.5003		10.8932	0.99991		7.0018	0.50004
7.02649	0.50007	0.50029		10.8929	0.99991		7.00224	0.50005
7.02698	0.50006	0.50029		10.8925	0.99991		7.00258	0.50006
7.02725	0.50025	0.50029		10.892	0.99992		7.00299	0.50006
7.0278	0.50024	0.50029		10.8916	0.99992		7.0034	0.50007
7.02808	0.50027	0.5003		10.8914	0.99992		7.00375	0.50006
7.02856	0.50025	0.50003		10.891	0.9999		7.00406	0.50006
7.02904	0.50024	0.50002		10.8905	0.99992		7.00446	0.50008
7.02932	0.50026	0.50001		10.8901	0.99991		7.00488	0.50008
7.03	0.50025	0.50002		10.8898	0.99992		7.00521	0.50006
7.03028	0.50024	0.50002		10.8894	0.99992		7.00553	0.50005
7.03062	0.50026	0.50002		10.8891	0.99993		7.00594	0.50008
7.03104	0.50004	0.50002		10.8887	0.99991		7.00632	0.50008
7.03159	0.50005	0.50002		10.8884	0.99992		7.00672	0.50008
7.03179	0.50003	0.50004		10.8879	0.99991		7.00705	0.50006
7.03221	0.50005	0.5003		10.8874	0.99991		7.00744	0.50008
7.03283	0.50005	0.5003		10.8871	0.99993		7.00776	0.50006
7.03303	0.50004	0.5003		10.8867	0.99991		7.00815	0.50008
7.03365	0.50004	0.50001		10.8865	0.99991		7.00836	0.49993
7.03413	0.50004	0.50002		10.8861	0.99992		7.00885	0.49993
7.03427	0.50004	0.50001		10.8856	0.99992		7.00915	0.49995
7.03475	0.50003	0.50003		10.8852	0.99992		7.00958	0.49994
7.03517	0.50006	0.50002		10.8848	0.99992		7.00988	0.49993
7.03565	0.50003	0.50002		10.8845	0.99994		7.01035	0.49995
7.03599	0.50003	0.50004		10.884	0.99991		7.0106	0.49994
7.03668	0.50006	0.50001		10.8837	0.99993		7.01107	0.49993
7.03689	0.50003	0.50003		10.8832	0.99993		7.01138	0.49992
7.0373	0.50004	0.50001		10.8827	0.99993		7.01181	0.49991
7.03771	0.50005	0.50003		10.8823	0.99991		7.0122	0.49992
7.0382	0.49991	0.50004		10.8821	0.99993		7.0125	0.49995
7.03875	0.49991	0.50001		10.8816	0.99993		7.01282	0.49993
7.03902	0.49993	0.50002		10.8812	0.99993		7.01332	0.49993
7.0395	0.49993	0.50001		10.8808	0.99993		7.01354	0.49992
7.03999	0.49991	0.50003		10.8805	0.99993		7.01402	0.49992
7.0404	0.49991	0.50002		10.8801	0.99991		7.01432	0.49992
7.04088	0.49991	0.50003		10.8797	0.99991		7.01476	0.49995
7.04123	0.50006	0.50003		10.8793	0.99992		7.01499	0.49995
7.04164	0.50003	0.50002		10.8789	0.99991		7.0153	0.49994
7.04212	0.50003	0.50002		10.8787	0.99992		7.01561	0.49994
7.04246	0.50005	0.50002		10.8784	0.99991		7.016	0.49993
7.04288	0.50004	0.50029		10.8779	0.9999		7.01646	0.49993
7.04322	0.50004	0.50029		10.8774	0.9999		7.0168	0.49994
7.04377	0.50005	0.5003		10.8772	0.99985		7.01716	0.49993
7.04412	0.50005	0.5003		10.8767	0.99987		7.01756	0.49993
7.04474	0.50005	0.5003		10.8764	0.99986		7.01788	0.49994
7.04501	0.50002	0.50028		10.8759	0.99984		7.01826	0.49994
7.04542	0.50004	0.50029		10.8755	0.99987		7.01859	0.49993
7.04577	0.50003	0.50031		10.8751	0.99985		7.01899	0.49993
7.04632	0.50004	0.5003		10.8748	0.99985		7.01927	0.49993
7.04666	0.50003	0.5003		10.8744	0.99986		7.01972	0.50004
7.04694	0.50003	0.5003		10.874	0.99984		7.02015	0.50008
7.04735	0.50004	0.5003		10.8737	0.99984		7.02048	0.50008
7.0477	0.50006	0.5003		10.8731	0.99985		7.02083	0.50008
7.04832	0.50003	0.5003		10.8728	0.99986		7.02123	0.50008
7.04859	0.50003	0.5003		10.8722	0.99985		7.02155	0.50006
7.04894	0.50005	0.50028		10.872	0.99985		7.02177	0.50006
7.04935	0.50003	0.50028		10.8716	0.99991		7.0223	0.50007
7.04983	0.50005	0.5003		10.8711	0.99989		7.02256	0.50008
7.05011	0.50007	0.50029		10.8708	0.99991		7.02314	0.50008
7.05059	0.50004	0.50029		10.8703	0.99992		7.02321	0.50007
7.05114	0.50004	0.50028		10.8701	0.9999		7.02355	0.50007
7.05155	0.50005	0.50031		10.8697	0.99991		7.02392	0.50008
7.0519	0.50005	0.5003		10.8694	0.99989		7.02423	0.50008
7.05224	0.50005	0.5003		10.8689	0.99991		7.02457	0.50008
7.05293	0.50006	0.5003		10.8684	0.99991		7.02493	0.50007
7.05334	0.50005	0.5003		10.868	0.99991		7.02534	0.50007
7.05369	0.50004	0.50029		10.8677	0.99992		7.02565	0.50007
7.05417	0.50004	0.5003		10.8674	0.99991		7.02599	0.50008
7.05444	0.50005	0.50029		10.8669	0.99992		7.02648	0.50007
7.05486	0.50004	0.50031		10.8665	0.99991		7.02684	0.50006
7.05534	0.50004	0.50029		10.8662	0.99991		7.02718	0.50008
7.05561	0.50004	0.5003		10.8658	0.9999		7.0276	0.50006
7.05603	0.50004	0.50031		10.8653	0.99991		7.02821	0.50007
7.05651	0.50004	0.50031		10.865	0.9999		7.02846	0.50008
7.05685	0.50004	0.5003		10.8646	0.9999		7.02882	0.50007
7.05727	0.49991	0.50029		10.8643	0.99991		7.02912	0.50008
7.05782	0.49991	0.5003		10.8637	0.99992		7.02957	0.50007
7.05816	0.49992	0.50029		10.8635	0.99991		7.02994	0.50008
7.05864	0.4999	0.5003		10.8631	0.99991		7.03037	0.50007
7.05926	0.49991	0.50028		10.8627	0.99989		7.03058	0.50008
7.05933	0.49991	0.50029		10.8622	0.99988		7.03104	0.50006
7.06002	0.49992	0.50029		10.8618	0.99987		7.03131	0.50007
7.06029	0.49994	0.50029		10.8615	0.99985		7.0317	0.50005
7.06071	0.49993	0.5003		10.8611	0.99985		7.03207	0.50007
7.06112	0.49993	0.5003		10.8607	0.99983		7.03249	0.50006
7.06153	0.4999	0.50002		10.8602	0.99983		7.03281	0.50008
7.06195	0.50004	0.50002		10.8598	0.99985		7.03338	0.50008
7.06222	0.50004	0.50002		10.8594	0.99984		7.03366	0.50008
7.06291	0.50002	0.50002		10.859	0.99985		7.03398	0.50028
7.06325	0.50004	0.50002		10.8586	0.99984		7.03436	0.50025
7.06367	0.50005	0.50002		10.8581	0.99985		7.03476	0.50028
7.06394	0.50004	0.50002		10.8578	0.99985		7.03507	0.50029
7.06449	0.50004	0.50002		10.8574	0.99985		7.03559	0.50027
7.06498	0.50005	0.50001		10.8571	0.99986		7.03583	0.50006
7.06539	0.50004	0.50004		10.8566	0.99985		7.03638	0.50008
7.06573	0.50004	0.50004		10.8561	0.99985		7.03647	0.50007
7.06608	0.50005	0.50002		10.8557	0.99984		7.03687	0.50009
7.06649	0.50003	0.50002		10.8553	0.99985		7.03722	0.50005
7.0669	0.50004	0.50002		10.8551	0.99986		7.03759	0.50007
7.06739	0.50005	0.50002		10.8547	0.99984		7.03793	0.50006
7.0678	0.50004	0.50002		10.8542	0.99985		7.03825	0.50005
7.06842	0.50005	0.50002		10.8538	0.99992		7.0386	0.50008
7.0689	0.50003	0.50001		10.8536	0.99993		7.0391	0.50007
7.06917	0.50004	0.50002		10.8531	0.99992		7.03929	0.50006
7.06952	0.50003	0.5		10.8525	0.99993		7.03973	0.50007
7.07014	0.50002	0.50001		10.8521	0.99992		7.04008	0.50007
7.07048	0.50004	0.50003		10.8519	0.99991		7.04054	0.50006
7.0709	0.50003	0.50002		10.8514	0.99991		7.0408	0.50005
7.07138	0.50003	0.50002		10.851	0.99992		7.04123	0.50007
7.07186	0.50004	0.50002		10.8507	0.99991		7.0415	0.50005
7.07214	0.50004	0.50003		10.8503	0.99992		7.04186	0.50006
7.07248	0.50005	0.50004		10.8498	0.99991		7.04215	0.50008
7.07289	0.50003	0.50002		10.8493	0.99991		7.04247	0.50008
7.07331	0.50005	0.50004		10.8488	0.99991		7.04278	0.50006
7.07379	0.50022	0.50002		10.8486	0.99984		7.04323	0.50007
7.07413	0.50024	0.5		10.8482	0.99987		7.0436	0.50005
7.07475	0.50023	0.50003		10.8477	0.99985		7.04398	0.50005
7.07489	0.50024	0.50002		10.8474	0.99986		7.04429	0.50005
7.07537	0.50024	0.50002		10.847	0.99985		7.04466	0.50006
7.07565	0.50024	0.50002		10.8467	0.99985		7.04487	0.50007
7.07633	0.50026	0.50003		10.8463	0.99985		7.04523	0.50006
7.07661	0.50026	0.50003		10.8457	0.99984		7.04574	0.50006
7.07695	0.50005	0.50001		10.8453	0.99984		7.04599	0.50007
7.07737	0.50005	0.50001		10.845	0.99985		7.04639	0.50008
7.07785	0.50004	0.50002		10.8447	0.99985		7.04661	0.49993
7.07819	0.50003	0.50002		10.8443	0.99985		7.04717	0.49994
7.07868	0.50004	0.50001		10.8439	0.99986		7.04736	0.49994
7.07923	0.50005	0.50002		10.8436	0.99986		7.04769	0.49993
7.0795	0.50003	0.50002		10.8432	0.99984		7.04806	0.49994
7.07985	0.50005	0.50002		10.8428	0.99987		7.04839	0.49994
7.08019	0.50005	0.50031		10.8424	0.99987		7.04876	0.49991
7.0806	0.50005	0.5003		10.8419	0.99985		7.0492	0.49995
7.08115	0.50005	0.50029		10.8415	0.99985		7.04953	0.49992
7.08157	0.50004	0.50029		10.8412	0.99985		7.04999	0.49993
7.08198	0.50005	0.50029		10.8408	0.99986		7.05031	0.49991
7.08232	0.50005	0.50029		10.8404	0.99986		7.05065	0.49993
7.08274	0.50004	0.50031		10.8399	0.99986		7.05095	0.49993
7.08322	0.50005	0.5003		10.8397	0.99986		7.05131	0.49993
7.08349	0.50005	0.5003		10.8391	0.99986		7.05179	0.49994
7.08404	0.50005	0.50029		10.8387	0.99988		7.05205	0.49992
7.08446	0.50004	0.50031		10.8384	0.99986		7.05233	0.49992
7.08494	0.50005	0.50028		10.8379	0.99985		7.05269	0.49994
7.08522	0.50005	0.50029		10.8375	0.99985		7.0531	0.49992
7.08563	0.50003	0.5003		10.837	0.99983		7.05328	0.49995
7.08604	0.50005	0.50029		10.8367	0.99986		7.05376	0.49992
7.08645	0.50005	0.50029		10.8363	0.99985		7.05405	0.49993
7.0868	0.50005	0.5003		10.8359	0.99984		7.05464	0.49993
7.08721	0.50005	0.5003		10.8355	0.99984		7.0547	0.50007
7.08776	0.50004	0.50038		10.8352	0.99984		7.05526	0.50007
7.08824	0.50006	0.50038		10.8348	0.99985		7.05534	0.50008
7.08845	0.50005	0.5004		10.8342	0.99985		7.0558	0.50007
7.08893	0.50005	0.50038		10.8339	0.99985		7.05611	0.50008
7.08948	0.50003	0.50038		10.8335	0.99984		7.05659	0.50005
7.09003	0.50004	0.50037		10.8332	0.99985		7.05688	0.50006
7.09031	0.50005	0.50031		10.8328	0.99985		7.05727	0.50008
7.09072	0.50005	0.50029		10.8324	0.99985		7.05752	0.50007
7.091	0.50004	0.50028		10.832	0.99985		7.058	0.50005
7.09141	0.50005	0.50029		10.8317	0.99985		7.05837	0.50005
7.09196	0.50005	0.5003		10.8312	0.99985		7.05886	0.50007
7.09231	0.50004	0.5003		10.8307	0.99984		7.05905	0.50007
7.09299	0.50005	0.50001		10.8306	0.99984		7.05948	0.50007
7.09327	0.50007	0.50002		10.8302	0.99985		7.05988	0.49993
7.09375	0.50005	0.50002		10.8298	0.99985		7.06024	0.49995
7.0941	0.50006	0.50002		10.8293	0.99984		7.06067	0.49993
7.09437	0.50004	0.50002		10.8289	0.99985		7.06106	0.49994
7.09499	0.49992	0.50002		10.8285	0.99984		7.06138	0.49993
7.09527	0.49998	0.50029		10.828	0.99986		7.06176	0.49993
7.09575	0.50003	0.50029		10.8276	0.99985		7.06219	0.49993
7.09616	0.50004	0.50031		10.8273	0.99968		7.0625	0.49994
7.09664	0.50005	0.50028		10.8269	0.99952		7.06281	0.49994
7.09706	0.50005	0.5003		10.8265	0.9995		7.06314	0.49994
7.09754	0.49991	0.50031		10.8261	0.99985		7.06359	0.49994
7.09774	0.49991	0.50029		10.8257	0.99985		7.06402	0.49994
7.09809	0.49993	0.5003		10.8252	0.99983		7.06446	0.49994
7.09864	0.49992	0.5003		10.8249	0.99984		7.06476	0.49993
7.09905	0.49993	0.5003		10.8245	0.99985		7.06513	0.49995
7.09933	0.49992	0.5003		10.8241	0.99984		7.06553	0.49994
7.09981	0.49991	0.50029		10.8237	0.99986		7.06587	0.49994
7.10057	0.49991	0.5003		10.8233	0.99984		7.06627	0.49995
7.1007	0.49991	0.50028		10.823	0.99985		7.06685	0.49993
7.10119	0.49991	0.50039		10.8226	0.99985		7.06702	0.49994
7.10146	0.49992	0.5004		10.8222	0.99985		7.06741	0.49995
7.10201	0.49989	0.50038		10.8218	0.99986		7.06781	0.49995
7.10222	0.49993	0.50036		10.8214	0.99986		7.06811	0.49995
7.10284	0.49992	0.50039		10.8209	0.99985		7.06847	0.50007
7.10318	0.49991	0.50036		10.8205	0.99985		7.0689	0.50008
7.10366	0.50004	0.50038		10.8202	0.99985		7.06927	0.50006
7.10401	0.50004	0.50038		10.8199	0.99952		7.06985	0.50007
7.10435	0.50003	0.50038		10.8194	0.99954		7.06998	0.50006
7.10511	0.50005	0.50037		10.8191	0.99953		7.07046	0.50006
7.10518	0.50004	0.50038		10.8187	0.9995		7.07085	0.50007
7.10559	0.50006	0.50037		10.8182	0.99952		7.07128	0.50008
7.10614	0.50005	0.50037		10.8178	0.9995		7.07164	0.50008
7.10649	0.50004	0.50038		10.8174	0.99952		7.07197	0.50007
7.10697	0.50004	0.50038		10.8169	0.99952		7.07237	0.50006
7.10724	0.50005	0.50039		10.8167	0.99952		7.07274	0.50008
7.10766	0.50005	0.50037		10.8162	0.9995		7.07324	0.50008
7.10807	0.50005	0.50037		10.8158	0.99954		7.0734	0.50005
7.10862	0.50004	0.50038		10.8154	0.99951		7.07393	0.50009
7.1089	0.50004	0.50036		10.815	0.99952		7.07431	0.50008
7.10938	0.50005	0.50038		10.8146	0.99928		7.07464	0.50007
7.10986	0.50006	0.50038		10.8142	0.99929		7.07502	0.50008
7.11027	0.50005	0.50037		10.8138	0.99929		7.07536	0.50006
7.11076	0.50003	0.50037		10.8136	0.99929		7.07577	0.50008
7.11124	0.50006	0.50038		10.813	0.99928		7.07614	0.50006
7.11172	0.50004	0.50037		10.8128	0.99927		7.07653	0.50006
7.11213	0.50005	0.50038		10.8123	0.99928		7.0769	0.50006
7.11248	0.50006	0.50038		10.8119	0.99928		7.07724	0.50007
7.11317	0.50003	0.50037		10.8116	0.99927		7.07766	0.50006
7.11351	0.50004	0.50037		10.811	0.99929		7.07801	0.50005
7.11399	0.50005	0.50038		10.8107	0.99928		7.07844	0.50006
7.11427	0.50003	0.50039		10.8103	0.9993		7.07882	0.50007
7.11461	0.50006	0.50039		10.8098	0.99914		7.07919	0.50007
7.11509	0.50005	0.50038		10.8093	0.99913		7.07955	0.50005
7.11551	0.50007	0.5004		10.809	0.99914		7.07994	0.50006
7.11619	0.50006	0.50038		10.8087	0.99913		7.08033	0.50008
7.11661	0.50006	0.50037		10.8085	0.99913		7.08062	0.50007
7.11681	0.50005	0.50037		10.808	0.99914		7.08105	0.50008
7.11723	0.50005	0.50038		10.8077	0.99913		7.0815	0.50007
7.11771	0.50005	0.50039		10.8073	0.99912		7.08182	0.50006
7.11819	0.49991	0.50037		10.8069	0.99915		7.0822	0.50008
7.11847	0.49991	0.50037		10.8066	0.99911		7.08255	0.50006
7.11915	0.49992	0.50037		10.8061	0.99913		7.08297	0.50008
7.11957	0.50005	0.50037		10.8056	0.99913		7.08326	0.50006
7.11998	0.50006	0.50038		10.8053	0.99915		7.08367	0.50005
7.12039	0.50005	0.50059		10.8049	0.99913		7.08401	0.50006
7.12088	0.50004	0.50061		10.8045	0.99913		7.0845	0.50005
7.12122	0.50006	0.5006		10.804	0.99904		7.0848	0.50007
7.12163	0.50003	0.5006		10.8037	0.99903		7.08517	0.50006
7.12211	0.50006	0.5006		10.8034	0.99904		7.08548	0.50006
7.12232	0.50005	0.50061		10.8029	0.99903		7.08593	0.50007
7.12287	0.50005	0.50062		10.8025	0.99903		7.08613	0.50005
7.12322	0.50005	0.50061		10.8021	0.99905		7.08654	0.50006
7.1237	0.50004	0.50062		10.8019	0.99903		7.08689	0.49993
7.12411	0.50005	0.50068		10.8013	0.99902		7.08727	0.49994
7.12446	0.50003	0.50067		10.8009	0.99884		7.0876	0.49994
7.12521	0.50005	0.50069		10.8006	0.99883		7.08804	0.49993
7.12542	0.50006	0.50067		10.8001	0.99882		7.08841	0.49993
7.12583	0.50003	0.50067		10.7998	0.99881		7.08886	0.49993
7.12631	0.50003	0.50067		10.7994	0.99881		7.08924	0.49994
7.12673	0.50003	0.50068		10.7989	0.99882		7.08953	0.49994
7.12742	0.50005	0.50069		10.7986	0.99881		7.08992	0.49992
7.12762	0.50004	0.50068		10.7983	0.99882		7.09037	0.49991
7.12817	0.50003	0.50069		10.7977	0.99883		7.09069	0.49994
7.12852	0.50004	0.50068		10.7975	0.99883		7.09105	0.49993
7.129	0.50004	0.50068		10.7971	0.99881		7.0913	0.49993
7.12962	0.50005	0.50067		10.7966	0.99866		7.09173	0.50008
7.12989	0.50005	0.50069		10.7962	0.99865		7.09214	0.50007
7.13038	0.50006	0.5007		10.7957	0.99862		7.09264	0.50006
7.13065	0.50004	0.50069		10.7954	0.99864		7.09292	0.49992
7.1312	0.50004	0.5007		10.795	0.99862		7.09345	0.49993
7.13155	0.50005	0.50068		10.7946	0.99862		7.09364	0.49994
7.13189	0.50005	0.50068		10.7943	0.99863		7.09405	0.49995
7.13265	0.50003	0.50068		10.7938	0.99863		7.0944	0.49994
7.13279	0.50004	0.5007		10.7934	0.99865		7.09479	0.49994
7.1332	0.50003	0.50077		10.7931	0.99863		7.09523	0.49993
7.13382	0.50005	0.50096		10.7927	0.99864		7.09553	0.49993
7.13402	0.50005	0.50096		10.7923	0.99853		7.09586	0.49992
7.13451	0.50004	0.50094		10.7919	0.99851		7.09632	0.49993
7.13485	0.50004	0.50095		10.7915	0.99851		7.09661	0.49994
7.1354	0.50003	0.50095		10.7911	0.9985		7.09707	0.49991
7.13581	0.50003	0.50095		10.7906	0.99849		7.09747	0.49991
7.1363	0.50004	0.50098		10.7902	0.9985		7.09777	0.49993
7.13678	0.50004	0.50095		10.79	0.99852		7.09813	0.49992
7.13698	0.50004	0.50109		10.7895	0.99851		7.09869	0.49992
7.1374	0.50004	0.50108		10.7891	0.99851		7.0989	0.49993
7.13795	0.50004	0.50107		10.7887	0.99852		7.09933	0.49994
7.13843	0.50008	0.50132		10.7883	0.99846		7.09962	0.49993
7.13877	0.50005	0.50131		10.788	0.99844		7.10019	0.49993
7.13939	0.50005	0.50133		10.7876	0.99844		7.1004	0.49992
7.13967	0.50003	0.50132		10.7872	0.99844		7.10084	0.49993
7.13994	0.50005	0.50141		10.7869	0.99844		7.10113	0.49992
7.14043	0.50003	0.50139		10.7865	0.99845		7.10166	0.49991
7.14098	0.50005	0.5014		10.786	0.99845		7.10193	0.49993
7.14146	0.50003	0.50166		10.7855	0.99845		7.10243	0.49993
7.14173	0.50005	0.50167		10.7853	0.99813		7.10263	0.49991
7.14242	0.50005	0.50168		10.785	0.99814		7.10308	0.49992
7.14256	0.50003	0.50174		10.7846	0.99813		7.10329	0.49994
7.14304	0.50005	0.50174		10.7841	0.99814		7.10384	0.49993
7.14332	0.50003	0.50174		10.7839	0.99814		7.10412	0.49993
7.14387	0.50004	0.50195		10.7834	0.99793		7.10461	0.50005
7.14414	0.50004	0.50195		10.7831	0.99795		7.10476	0.50004
7.1447	0.50026	0.50195		10.7827	0.99794		7.10513	0.50007
7.14525	0.50026	0.50203		10.7823	0.99793		7.1054	0.50006
7.14545	0.50023	0.50202		10.7818	0.9978		7.10568	0.50006
7.14593	0.50023	0.50204		10.7815	0.99782		7.10609	0.50008
7.14642	0.50024	0.50202		10.7811	0.99781		7.1065	0.50007
7.14683	0.50025	0.50229		10.7809	0.99776		7.10691	0.50008
7.14752	0.50024	0.5023		10.7804	0.99771		7.10727	0.50006
7.14779	0.50023	0.50231		10.78	0.99772		7.10754	0.50005
7.14827	0.50024	0.50243		10.7795	0.99771		7.10809	0.50006
7.14848	0.50025	0.50243		10.7792	0.99751		7.10841	0.50008
7.14903	0.50024	0.50242		10.7789	0.99754		7.10875	0.50008
7.14972	0.50026	0.50243		10.7785	0.99755		7.10909	0.50006
7.14993	0.50025	0.50268		10.7779	0.99753		7.10947	0.50006
7.15041	0.50003	0.50266		10.7777	0.99752		7.10982	0.50007
7.15082	0.50005	0.50266		10.7774	0.99734		7.1103	0.50007
7.1513	0.50003	0.50275		10.7769	0.99735		7.11061	0.50006
7.15165	0.50005	0.50277		10.7765	0.99735		7.11099	0.50007
7.15213	0.50026	0.50277		10.7763	0.99728		7.11132	0.50008
7.15254	0.50024	0.50303		10.7758	0.99726		7.11171	0.50008
7.15296	0.50024	0.50306		10.7755	0.99724		7.11208	0.50007
7.15344	0.50026	0.50304		10.775	0.99726		7.1124	0.50005
7.15385	0.50025	0.50313		10.7747	0.9972		7.11272	0.50008
7.15433	0.50026	0.50315		10.7743	0.9972		7.11323	0.50007
7.15488	0.50024	0.50336		10.7741	0.9972		7.1136	0.50008
7.1553	0.50025	0.50344		10.7735	0.99718		7.11389	0.50007
7.15564	0.50025	0.50344		10.7734	0.99685		7.11428	0.50006
7.15592	0.50025	0.50371		10.7729	0.99685		7.11467	0.50006
7.1564	0.50046	0.50383		10.7723	0.99684		7.115	0.50006
7.15702	0.50044	0.50407		10.7721	0.99659		7.11546	0.50004
7.15729	0.50046	0.50417		10.7717	0.99658		7.11575	0.50006
7.15777	0.50045	0.50443		10.7713	0.9966		7.11617	0.50006
7.15819	0.50045	0.5045		10.7707	0.99662		7.11653	0.50007
7.15874	0.50044	0.5046		10.7705	0.99659		7.1169	0.50006
7.15929	0.50044	0.50472		10.7701	0.99642		7.11735	0.50007
7.15963	0.50045	0.50481		10.7697	0.9964		7.11786	0.50006
7.15991	0.50045	0.50478		10.7692	0.99641		7.11832	0.50008
7.16039	0.50045	0.50504		10.7688	0.9964		7.11877	0.50008
7.16087	0.50057	0.5052		10.7685	0.99632		7.11902	0.50008
7.16163	0.50056	0.50522		10.7681	0.9963		7.11947	0.50007
7.1617	0.50055	0.50546		10.7677	0.99631		7.11982	0.50008
7.16232	0.50055	0.50557		10.7673	0.99629		7.12025	0.50007
7.16259	0.50057	0.5056		10.7669	0.99612		7.1203	0.50007
7.16314	0.50057	0.50584		10.7665	0.9961		7.12073	0.50007
7.16356	0.50057	0.50592		10.7661	0.99609		7.12112	0.50008
7.1639	0.50057	0.50614		10.7657	0.9959		7.12146	0.50006
7.16452	0.50057	0.50624		10.7653	0.9959		7.12178	0.50006
7.16487	0.50057	0.50647		10.7651	0.99575		7.12231	0.50004
7.16528	0.50057	0.50661		10.7645	0.99578		7.12265	0.50007
7.16555	0.50056	0.50671		10.7644	0.99576		7.12312	0.50008
7.16617	0.50056	0.50688		10.7639	0.99576		7.12344	0.50008
7.16679	0.50056	0.50721		10.7635	0.99565		7.1238	0.50008
7.16693	0.50057	0.50727		10.7631	0.99568		7.12415	0.50006
7.16762	0.50057	0.50749		10.7627	0.99569		7.12475	0.50006
7.16789	0.50056	0.50757		10.7623	0.99536		7.1249	0.50007
7.16845	0.50058	0.50782		10.7619	0.99538		7.12549	0.50006
7.16893	0.50074	0.50791		10.7617	0.99527		7.12571	0.50006
7.16941	0.50073	0.50816		10.7613	0.99513		7.12626	0.50008
7.16982	0.50075	0.50828		10.7608	0.99516		7.1265	0.50007
7.1701	0.50075	0.50864		10.7606	0.99497		7.12696	0.49994
7.17058	0.50072	0.50886		10.7602	0.99497		7.12729	0.49995
7.17127	0.50072	0.50893		10.7597	0.99488		7.12773	0.49994
7.17147	0.50076	0.5092		10.7594	0.99488		7.12812	0.49995
7.17202	0.50098	0.50958		10.7591	0.99472		7.12845	0.49995
7.1723	0.50097	0.50968		10.7586	0.99451		7.12875	0.49995
7.17292	0.50097	0.50994		10.7582	0.99453		7.12919	0.49994
7.17347	0.50097	0.51002		10.7579	0.99441		7.12957	0.49992
7.17368	0.50099	0.51024		10.7574	0.9944		7.12992	0.49992
7.17395	0.50132	0.5103		10.7571	0.99433		7.13029	0.49993
7.1745	0.50132	0.51056		10.7568	0.99435		7.13069	0.49993
7.17499	0.50131	0.51072		10.7564	0.99396		7.13106	0.49994
7.17554	0.5013	0.51099		10.756	0.99397		7.13144	0.49995
7.17595	0.50132	0.51133		10.7555	0.99373		7.13167	0.49994
7.17643	0.50137	0.51141		10.7551	0.99355		7.13216	0.49995
7.17677	0.50137	0.51164		10.7548	0.99357		7.13251	0.49995
7.17712	0.50137	0.51172		10.7542	0.99347		7.13301	0.50006
7.17788	0.50136	0.512		10.7539	0.99326		7.13337	0.50007
7.17801	0.50147	0.51212		10.7535	0.99326		7.13372	0.50008
7.1785	0.50147	0.51247		10.7531	0.99307		7.13411	0.50008
7.17898	0.50148	0.51273		10.7527	0.99294		7.13444	0.50008
7.17932	0.50166	0.51279		10.7524	0.99294		7.13488	0.50007
7.18008	0.50164	0.51301		10.752	0.99285		7.13523	0.50007
7.18022	0.50164	0.51312		10.7515	0.99255		7.13563	0.50008
7.18077	0.50165	0.51344		10.7511	0.99234		7.13594	0.50008
7.18111	0.50167	0.5137		10.7508	0.99221		7.13638	0.50006
7.18152	0.50186	0.51379		10.7504	0.9922		7.13668	0.50006
7.18201	0.50185	0.51417		10.7499	0.99211		7.13726	0.50008
7.18249	0.50184	0.51445		10.7495	0.9919		7.13747	0.50006
7.18283	0.50193	0.51474		10.7491	0.99174		7.13787	0.50006
7.18325	0.50191	0.5151		10.7489	0.99172		7.13828	0.50007
7.18387	0.50192	0.51522		10.7483	0.99163		7.13879	0.50006
7.184	0.50193	0.51555		10.748	0.99157		7.13904	0.50005
7.18442	0.50206	0.51584		10.7478	0.99122		7.1396	0.50005
7.1849	0.50206	0.51609		10.7471	0.99097		7.13986	0.50003
7.18531	0.50227	0.5165		10.7469	0.99081		7.14032	0.50005
7.18572	0.50229	0.51688		10.7464	0.99082		7.14061	0.50005
7.18614	0.50228	0.51717		10.746	0.9907		7.14105	0.50005
7.18676	0.50259	0.51752		10.7456	0.9905		7.14149	0.50005
7.1871	0.50257	0.5179		10.7453	0.99031		7.14175	0.50026
7.18738	0.50266	0.51826		10.7449	0.99018		7.14227	0.50027
7.18779	0.50265	0.51854		10.7445	0.99008		7.14253	0.50027
7.18834	0.50278	0.51887		10.7442	0.98977		7.14301	0.50016
7.18868	0.50277	0.51921		10.7438	0.98955		7.14337	0.50006
7.1891	0.50279	0.51953		10.7434	0.98942		7.14375	0.50006
7.18979	0.50297	0.51969		10.743	0.98931		7.14403	0.50005
7.18999	0.50298	0.51998		10.7426	0.98913		7.14447	0.50007
7.19041	0.50318	0.5204		10.7423	0.98894		7.14482	0.50007
7.19075	0.50318	0.52071		10.742	0.98884		7.14522	0.50007
7.19123	0.50328	0.521		10.7416	0.98878		7.14558	0.50004
7.19151	0.50328	0.52126		10.7412	0.98876		7.14602	0.50016
7.19213	0.50344	0.5216		10.7409	0.98842		7.14625	0.50027
7.19254	0.50353	0.52201		10.7405	0.9882		7.14669	0.50026
7.19288	0.50369	0.52237		10.7401	0.98803		7.14708	0.50026
7.19337	0.50402	0.52268		10.7399	0.98795		7.14745	0.50028
7.19378	0.50408	0.52302		10.7394	0.98773		7.14781	0.50028
7.19426	0.50408	0.5235		10.7391	0.98754		7.14822	0.50027
7.19467	0.50419	0.52382		10.7387	0.98742		7.14862	0.50029
7.19529	0.50437	0.52411		10.7383	0.98734		7.14932	0.50048
7.19557	0.50457	0.5245		10.7378	0.98703		7.14949	0.50047
7.19612	0.50456	0.52512		10.7375	0.98684		7.14998	0.50047
7.19653	0.50465	0.52544		10.7372	0.98668		7.15021	0.50048
7.19701	0.5048	0.52577		10.7368	0.98645		7.15064	0.50047
7.1975	0.50486	0.52617		10.7365	0.98623		7.15109	0.50047
7.19791	0.50502	0.52658		10.736	0.98613		7.15159	0.50046
7.19846	0.50535	0.52687		10.7357	0.98607		7.15184	0.50046
7.19867	0.50534	0.5273		10.7351	0.98573		7.15217	0.50045
7.19929	0.50542	0.52763		10.735	0.98548		7.15258	0.50048
7.19956	0.50556	0.52798		10.7345	0.9852		7.15295	0.50047
7.19991	0.50575	0.52829		10.7342	0.98501		7.15333	0.50047
7.20046	0.50576	0.52884		10.7337	0.98482		7.1538	0.50045
7.2008	0.50596	0.52927		10.7333	0.98458		7.15415	0.50047
7.20142	0.50606	0.52954		10.7329	0.98428		7.15449	0.50047
7.20156	0.50624	0.52989		10.7325	0.98406		7.15489	0.50047
7.20211	0.50646	0.53019		10.7323	0.98391		7.15527	0.50048
7.20259	0.5066	0.53063		10.7318	0.98362		7.15553	0.50047
7.20294	0.50683	0.53099		10.7315	0.98343		7.15601	0.50047
7.20335	0.50689	0.5314		10.7311	0.98334		7.15632	0.50048
7.20376	0.507	0.53174		10.7308	0.98289		7.15684	0.50047
7.20424	0.50699	0.53229		10.7303	0.98268		7.15719	0.50047
7.20459	0.50719	0.5326		10.7299	0.9824		7.15754	0.50047
7.20507	0.50737	0.53301		10.7294	0.98219		7.15801	0.50048
7.20548	0.50737	0.53344		10.7291	0.98188		7.1583	0.50045
7.20596	0.50746	0.53378		10.7288	0.9818		7.15876	0.50048
7.20658	0.50759	0.53444		10.7283	0.98129		7.15914	0.50058
7.20679	0.50782	0.5348		10.7279	0.98106		7.15966	0.50058
7.20727	0.50813	0.53516		10.7274	0.98068		7.15977	0.5006
7.20762	0.50821	0.53551		10.7272	0.98058		7.16025	0.50059
7.20817	0.50831	0.53614		10.7268	0.98018		7.1606	0.50059
7.20858	0.50852	0.53648		10.7264	0.97995		7.161	0.50059
7.20899	0.50854	0.53695		10.7261	0.97967		7.16123	0.5006
7.20975	0.50873	0.53753		10.7258	0.97929		7.16189	0.50059
7.20989	0.50885	0.53789		10.7254	0.97915		7.16209	0.50075
7.21037	0.509	0.53832		10.725	0.97876		7.16262	0.50074
7.21099	0.50926	0.53894		10.7246	0.9784		7.16284	0.50074
7.21133	0.5096	0.53927		10.7242	0.97813		7.16332	0.50074
7.21175	0.50968	0.53971		10.7237	0.97783		7.16363	0.50074
7.21202	0.5098	0.54008		10.7233	0.97752		7.16403	0.50077
7.2125	0.50999	0.54042		10.723	0.97721		7.16435	0.50099
7.21326	0.51018	0.54092		10.7227	0.97695		7.16475	0.50101
7.21354	0.51027	0.5413		10.7223	0.97656		7.16499	0.50099
7.21402	0.51044	0.54166		10.7217	0.97636		7.16537	0.50099
7.21436	0.51064	0.54207		10.7215	0.97586		7.1657	0.501
7.21478	0.51095	0.54248		10.7211	0.97563		7.16622	0.50135
7.21519	0.51104	0.54281		10.7207	0.97528		7.16646	0.50132
7.2156	0.51116	0.54327		10.7204	0.9748		7.16703	0.50134
7.21595	0.51138	0.5437		10.72	0.97435		7.16724	0.50134
7.21657	0.5117	0.54409		10.7195	0.97404		7.16771	0.50134
7.21712	0.51186	0.54455		10.719	0.9737		7.16796	0.50139
7.21739	0.51246	0.54485		10.7188	0.9733		7.1685	0.5014
7.21774	0.51252	0.54526		10.7184	0.97283		7.16875	0.5014
7.21815	0.51279	0.54586		10.718	0.97244		7.16927	0.50139
7.21842	0.51298	0.54613		10.7175	0.97192		7.16953	0.5014
7.21918	0.51322	0.54648		10.7172	0.97151		7.17006	0.50148
7.21932	0.51342	0.54683		10.7168	0.9712		7.17023	0.50149
7.21987	0.51377	0.54721		10.7165	0.97081		7.17078	0.50149
7.22035	0.51391	0.54753		10.7159	0.97014		7.17099	0.5015
7.2207	0.51429	0.54799		10.7156	0.96985		7.17161	0.50149
7.22118	0.51441	0.54834		10.7153	0.96952		7.17176	0.50148
7.22166	0.51478	0.54866		10.7148	0.96894		7.17232	0.50165
7.22221	0.51515	0.54923		10.7144	0.96846		7.17249	0.50166
7.22235	0.5153	0.54963		10.7141	0.96812		7.17292	0.50168
7.2229	0.51565	0.55001		10.7137	0.96753		7.17322	0.50171
7.22338	0.51577	0.55031		10.7132	0.96727		7.17371	0.50188
7.22379	0.51611	0.55078		10.7129	0.96679		7.17399	0.50186
7.22414	0.51649	0.55112		10.7125	0.96638		7.17434	0.50187
7.22455	0.51663	0.55166		10.7121	0.9659		7.17476	0.50196
7.22524	0.51702	0.55201		10.7118	0.96551		7.17514	0.50196
7.22558	0.5173	0.55243		10.7114	0.96517		7.17559	0.50195
7.22607	0.51784	0.55281		10.7111	0.96464		7.17589	0.50205
7.22655	0.5179	0.55319		10.7106	0.9642		7.17623	0.5021
7.22689	0.51802	0.55374		10.7102	0.96373		7.17656	0.5021
7.22731	0.51839	0.55412		10.7098	0.96329		7.17706	0.5021
7.22765	0.51848	0.55441		10.7095	0.96281		7.17739	0.50229
7.22813	0.51863	0.55491		10.7091	0.96229		7.1778	0.50229
7.22868	0.51914	0.55533		10.7086	0.96182		7.17816	0.5026
7.22903	0.51922	0.55583		10.7082	0.96134		7.17851	0.5026
7.22971	0.51934	0.55632		10.7078	0.96068		7.17891	0.50262
7.23006	0.51972	0.55663		10.7075	0.96022		7.17923	0.50269
7.23027	0.51984	0.55719		10.7071	0.95985		7.17957	0.50269
7.23088	0.51998	0.55752		10.7068	0.95931		7.17991	0.50268
7.23123	0.52057	0.55788		10.7065	0.95887		7.18035	0.50281
7.23164	0.52064	0.55834		10.7059	0.95821		7.18063	0.50281
7.23199	0.52093	0.55867		10.7056	0.95773		7.18105	0.50299
7.23261	0.52122	0.55906		10.7052	0.95719		7.18137	0.503
7.23295	0.52138	0.55939		10.7047	0.95658		7.18189	0.50306
7.23336	0.5219	0.55982		10.7044	0.95615		7.18212	0.50321
7.23357	0.52197	0.56027		10.7041	0.9558		7.18245	0.50321
7.23412	0.52231	0.56067		10.7037	0.95509		7.18282	0.5033
7.2344	0.52263	0.56105		10.7034	0.95447		7.18332	0.50329
7.23481	0.52298	0.56136		10.7029	0.95389		7.18365	0.50345
7.23515	0.52335	0.56172		10.7024	0.95334		7.18399	0.50346
7.23563	0.52352	0.56188		10.702	0.95279		7.18436	0.50347
7.23598	0.5239	0.56217		10.7016	0.95226		7.18472	0.5037
7.23646	0.52411	0.5625		10.7013	0.95168		7.18515	0.50371
7.23708	0.52462	0.56279		10.7008	0.95095		7.18549	0.50405
7.23743	0.52481	0.56316		10.7004	0.95048		7.18587	0.50404
7.23791	0.52523	0.56351		10.7001	0.94992		7.18618	0.5041
7.23825	0.52548	0.56377		10.6997	0.94941		7.18661	0.50411
7.23873	0.5261	0.56411		10.6992	0.94881		7.18692	0.50422
7.23942	0.5264	0.56444		10.6988	0.94812		7.18729	0.50421
7.23956	0.52666	0.56481		10.6985	0.94768		7.18774	0.5044
7.23997	0.52705	0.56517		10.698	0.94692		7.18797	0.50453
7.24045	0.52742	0.56547		10.6976	0.94644		7.18841	0.50459
7.24094	0.52777	0.56594		10.6972	0.94602		7.18872	0.50468
7.24149	0.52798	0.56629		10.6968	0.94536		7.18919	0.50469
7.24169	0.52825	0.56664		10.6964	0.94489		7.18961	0.50482
7.24231	0.52873	0.56697		10.696	0.94436		7.18987	0.50483
7.24279	0.52888	0.56736		10.6957	0.94387		7.19033	0.50506
7.243	0.52901	0.56768		10.6951	0.94327		7.19062	0.50505
7.24348	0.52937	0.56803		10.6948	0.94263		7.19107	0.50538
7.24396	0.52947	0.56824		10.6945	0.94225		7.19139	0.50536
7.24438	0.5296	0.56855		10.6941	0.94164		7.1918	0.50544
7.24486	0.53011	0.56869		10.6938	0.94112		7.19222	0.50558
7.24527	0.53019	0.56894		10.6934	0.94061		7.19259	0.50566
7.24569	0.53032	0.56924		10.693	0.93983		7.19292	0.50578
7.24589	0.53073	0.5694		10.6924	0.93936		7.19328	0.50599
7.24637	0.531	0.56942		10.6922	0.93858		7.19375	0.50608
7.24672	0.53123	0.56963		10.6916	0.93812		7.19408	0.50609
7.24727	0.53164	0.56971		10.6913	0.93741		7.19437	0.50626
7.24768	0.53195	0.56998		10.691	0.93699		7.19481	0.50651
7.24823	0.53224	0.56998		10.6905	0.93644		7.19518	0.50685
7.24858	0.53264	0.57011		10.69	0.93567		7.19547	0.50687
7.24892	0.53313	0.57035		10.6897	0.93507		7.19588	0.50691
7.24933	0.53353	0.57042		10.6894	0.93447		7.19626	0.50701
7.24975	0.53382	0.5707		10.6889	0.93385		7.19669	0.50719
7.25023	0.53446	0.57076		10.6886	0.93322		7.19714	0.50738
7.25064	0.53472	0.57099		10.6881	0.93264		7.19751	0.50748
7.25112	0.53506	0.57133		10.6877	0.93214		7.19777	0.50763
7.25161	0.53565	0.57172		10.6874	0.93153		7.19813	0.50784
7.25195	0.53604	0.57209		10.6871	0.93104		7.19858	0.50814
7.2525	0.53634	0.5724		10.6864	0.93026		7.19891	0.50823
7.25285	0.53672	0.57276		10.6861	0.9296		7.19935	0.50836
7.25333	0.53713	0.57299		10.6858	0.92899		7.19984	0.50856
7.25367	0.53742	0.5732		10.6854	0.92836		7.20025	0.50875
7.25422	0.53777	0.57354		10.6851	0.92766		7.20064	0.50887
7.2545	0.53836	0.57386		10.6846	0.92711		7.20091	0.50904
7.25498	0.53857	0.57411		10.6842	0.9264		7.20126	0.50925
7.25532	0.53898	0.57443		10.6839	0.92585		7.20158	0.50962
7.25574	0.53926	0.57453		10.6833	0.92542		7.20189	0.50967
7.25629	0.53982	0.57489		10.6829	0.92462		7.2024	0.5098
7.25677	0.53998	0.57513		10.6826	0.92402		7.20269	0.51001
7.25711	0.54035	0.5752		10.6822	0.92328		7.20307	0.51019
7.2576	0.54057	0.57562		10.6818	0.92281		7.20345	0.51028
7.25815	0.54109	0.57584		10.6814	0.92206		7.20391	0.51043
7.25863	0.5413	0.57593		10.6811	0.92147		7.20411	0.51067
7.25904	0.5415	0.57621		10.6807	0.9209		7.2046	0.51103
7.25945	0.5418	0.57629		10.6802	0.92028		7.20502	0.51118
7.25994	0.54196	0.57652		10.6797	0.91963		7.20538	0.5114
7.26028	0.54254	0.57658		10.6794	0.91911		7.20559	0.5117
7.2609	0.54262	0.57683		10.6791	0.91848		7.20613	0.51188
7.26118	0.54273	0.57698		10.6786	0.91782		7.20629	0.51213
7.26166	0.54291	0.57723		10.6782	0.91723		7.20694	0.51248
7.262	0.54319	0.57756		10.6779	0.91654		7.20712	0.51255
7.26241	0.54334	0.57771		10.6775	0.91591		7.20762	0.51265
7.26297	0.54362	0.57792		10.677	0.91521		7.20789	0.51281
7.26338	0.54396	0.57801		10.6766	0.9147		7.20833	0.51302
7.26379	0.5443	0.57833		10.6762	0.91411		7.20848	0.5131
7.26407	0.54462	0.57865		10.6757	0.9134		7.209	0.51325
7.26455	0.54503	0.57873		10.6753	0.91291		7.20918	0.51343
7.26496	0.54542	0.57901		10.675	0.91223		7.20947	0.51375
7.26537	0.54569	0.57907		10.6745	0.91176		7.20992	0.51382
7.26586	0.54607	0.57928		10.6742	0.91098		7.21022	0.51393
7.26613	0.54664	0.57938		10.6737	0.91048		7.21059	0.51411
7.26675	0.54685	0.57963		10.6733	0.90979		7.21102	0.51431
7.26723	0.54734	0.57974		10.6729	0.90936		7.21126	0.51444
7.26744	0.5477	0.58		10.6727	0.90904		7.21158	0.51459
7.26792	0.54823	0.58008		10.6722	0.90823		7.21194	0.5148
7.26827	0.54861	0.58035		10.6719	0.90774		7.21228	0.51515
7.26882	0.54906	0.58035		10.6714	0.90699		7.21281	0.5152
7.26916	0.54945	0.58046		10.6713	0.90655		7.21305	0.51531
7.26964	0.54999	0.58069		10.6708	0.90618		7.2135	0.5153
7.27006	0.55025	0.58078		10.6705	0.90542		7.21377	0.51548
7.2704	0.5509	0.58103		10.6702	0.90486		7.21436	0.51568
7.27095	0.55138	0.58135		10.6698	0.90418		7.21457	0.51577
7.27143	0.55181	0.5815		10.6695	0.90376		7.21496	0.51594
7.27191	0.55223	0.58177		10.6689	0.90341		7.21521	0.51613
7.27226	0.55273	0.58184		10.6687	0.90267		7.21568	0.51644
7.27281	0.55324	0.58214		10.6682	0.90215		7.2159	0.51646
7.27288	0.55379	0.58238		10.6679	0.90164		7.21621	0.51665
7.27336	0.55426	0.58252		10.6674	0.90117		7.21658	0.51685
7.2737	0.55496	0.58277		10.6671	0.90062		7.21703	0.51705
7.27426	0.55557	0.58289		10.6666	0.89989		7.21739	0.51716
7.27453	0.55612	0.58312		10.6663	0.8994		7.21767	0.51732
7.27508	0.55679	0.58315		10.6658	0.8989		7.21809	0.51756
7.27536	0.5572	0.58323		10.6654	0.89846		7.21849	0.51793
7.27577	0.55778	0.58346		10.665	0.89792		7.21881	0.51802
7.27646	0.5584	0.58354		10.6647	0.89719		7.2192	0.51821
7.2766	0.5591	0.58374		10.6642	0.89679		7.21962	0.51851
7.27715	0.55966	0.58381		10.6639	0.89646		7.21995	0.51865
7.27749	0.56011	0.58394		10.6636	0.89578		7.22038	0.51915
7.27804	0.56062	0.58395		10.6632	0.8953		7.22082	0.51923
7.27832	0.56113	0.58418		10.6628	0.89477		7.22113	0.51956
7.27873	0.56185	0.58419		10.6625	0.89427		7.2214	0.51975
7.27935	0.56218	0.58427		10.6621	0.89374		7.22175	0.52003
7.27962	0.56248	0.58426		10.6616	0.89317		7.22246	0.52028
7.28011	0.56285	0.58453		10.6613	0.89293		7.22255	0.52067
7.28059	0.56332	0.58459		10.6608	0.89244		7.22312	0.52096
7.28093	0.56373	0.5846		10.6603	0.89183		7.22335	0.52114
7.28148	0.564	0.58482		10.6601	0.89135		7.22386	0.5214
7.28183	0.56457	0.58483		10.6597	0.89098		7.22404	0.52162
7.28224	0.56495	0.5849		10.6592	0.89043		7.22465	0.522
7.28272	0.56538	0.58517		10.6588	0.89		7.22487	0.52213
7.28307	0.56592	0.58517		10.6585	0.8897		7.22539	0.52254
7.28376	0.56634	0.58525		10.658	0.88907		7.22563	0.52271
7.28403	0.56666	0.58526		10.6577	0.88882		7.22597	0.52305
7.28458	0.56722	0.5855		10.6574	0.88837		7.22634	0.52338
7.28493	0.56744	0.5856		10.6569	0.88799		7.22689	0.52353
7.28534	0.56772	0.5856		10.6568	0.88759		7.22706	0.5237
7.28561	0.56796	0.58587		10.6563	0.88731		7.22743	0.5239
7.28603	0.56814	0.58598		10.6558	0.88702		7.22774	0.52413
7.28678	0.56833	0.58619		10.6554	0.88639		7.22818	0.52433
7.28699	0.5687	0.5862		10.655	0.88611		7.22854	0.52472
7.2874	0.56885	0.58629		10.6546	0.88569		7.2289	0.52484
7.28768	0.56904	0.58628		10.6541	0.88519		7.2292	0.52504
7.2883	0.56934	0.58654		10.6538	0.88482		7.22953	0.52535
7.28871	0.56972	0.58654		10.6534	0.88452		7.22992	0.52572
7.28899	0.57012	0.58667		10.6531	0.88414		7.23034	0.52612
7.28954	0.57031	0.58668		10.6526	0.88356		7.23077	0.52631
7.28988	0.57063	0.58689		10.6523	0.8833		7.23114	0.5267
7.29036	0.57086	0.58691		10.6519	0.8829		7.23157	0.52705
7.29071	0.57139	0.58691		10.6514	0.88261		7.23184	0.52744
7.29112	0.57159	0.58701		10.6512	0.88203		7.23235	0.52779
7.2916	0.572	0.587		10.6507	0.88174		7.2329	0.52809
7.29195	0.57228	0.58702		10.6503	0.88146		7.23305	0.5285
7.2925	0.57291	0.58727		10.6499	0.88104		7.23361	0.52889
7.29271	0.5732	0.58727		10.6495	0.88066		7.23379	0.52918
7.29312	0.57348	0.58728		10.6492	0.88034		7.23437	0.52961
7.29367	0.57384	0.58734		10.6488	0.88002		7.23461	0.53012
7.29422	0.57425	0.58734		10.6485	0.87963		7.23501	0.53034
7.29443	0.57475	0.58757		10.6481	0.87927		7.23537	0.53079
[truncated: 10,760 more rows]
